# Supplementary material for: Investigating Mycoplasma wenyonii and Candidatus Mycoplasma haematobovis coinfection patterns in cattle from southwestern France reveals strain-specific traits
Source: Vet Res. 2026 Aug 3;57:143. doi: 10.1186/s13567-026-01821-y (PMC13430915; doi:10.1186/s13567-026-01821-y)
Supplement: Supplementary file 7 — Additional file 7. Hemoplasma detection results and sample metadata Description: Database including sample identification, animal information, collection date, molecular detection results for hemoplasmas, and associated metadata. [file 13567_2026_1821_MOESM7_ESM.xlsx]

## Sheet: Sheet1
id-herd_ano	Herd_ano	date_sampling	year_samp	season_sampling	month_samp	production	age_samp_year	cat_age_samp_year	age_samp_month	cat_age_samp_month	sex	birth	breed	status	dep	12S_int	16S_int	mex_int	cmh_int	mass_int	coinf_type	coinf_status	nb_pcr	12S_Ct	16S_Ct	mex_Ct	cmh_Ct	mass_Ct	16S_quant	mex_quant	cmh_quant	mass_quant	16S_log10_quant	mex_log10_quant	cmh_log10_quant	mass_log10_quant	12S_treat	12S_ext_date	12S_samp_ext_delay	cat_12S_samp_ext_delay	12S_ext_pcr_delay	cat_12S_ext_pcr_delay	12S_ext_samp_pcr_delay	cat_12S_ext_samp_pcr_delay	12S_kit_ext	12S_ext	12S_dil	12S_pcr_date	16S_treat
3003-20	20	2024-02-01	2024	Winter	2	Beef	4	4 -5 years	53	>24months	Female	16/09/2019	Limousine	Subclinical	42	pos	pos	pos	pos	neg	16S-Mex-CMh	DD	5	16.54	27.6	31.24	27.09	no amplification	1800	729	538	neg	3.25527	2.86273	2.73078	neg	Ext, Robot IDVET	09/04/2024	68	50-100 d	36	0-50 d	104	100-200 d	MAG FAST768: 034	80 µl	neat	15/05/2024	Ext, Robot IDVET
3004-20	20	2024-02-01	2024	Winter	2	Beef	4	4 -5 years	53	>24months	Female	16/09/2019	Limousine	Subclinical	42	pos	pos	pos	pos	pos	16S-Mex-CMh-Mass	TD	5	15.14	27.53	32.03	28.3	32.19	1800	481	210	103	3.25527	2.68215	2.32222	2.01284	Ext, Robot IDVET	09/04/2024	68	50-100 d	36	0-50 d	104	100-200 d	MAG FAST768: 034	80 µl	neat	15/05/2024	Ext, Robot IDVET
3031-20	20	2024-02-01	2024	Winter	2	Beef	4	4 -5 years	53	>24months	Female	10/10/2019	Limousine	Subclinical	42	pos	pos	pos	pos	neg	16S-Mex-CMh	DD	5	18.33	30.26	35.87	30	36.84	500	< LQ	56.1	neg	2.69897	< LQ	1.74896	neg	Ext, Robot IDVET	09/04/2024	68	50-100 d	36	0-50 d	104	100-200 d	MAG FAST768: 034	80 µl	neat	15/05/2024	Ext, Robot IDVET
3579-20	20	2024-02-01	2024	Winter	2	Beef	9	> 5 years	114	>24months	Female	21/09/2014	Limousine	Subclinical	42	pos	pos	pos	neg	neg	16S-Mex	SD	5	17.27	32.52	32.85	no amplification	no amplification	170	313	neg	neg	2.23045	2.49554	neg	neg	Ext, Robot IDVET	09/04/2024	68	50-100 d	36	0-50 d	104	100-200 d	MAG FAST768: 034	80 µl	neat	15/05/2024	Ext, Robot IDVET
3581-20	20	2024-02-01	2024	Winter	2	Beef	9	> 5 years	114	>24months	Female	23/09/2014	Limousine	Subclinical	42	pos	pos	pos	neg	neg	16S-Mex	SD	5	16.99	31.17	32.64	no amplification	no amplification	330	349	neg	neg	2.51851	2.54283	neg	neg	Ext, Robot IDVET	09/04/2024	68	50-100 d	36	0-50 d	104	100-200 d	MAG FAST768: 034	80 µl	neat	15/05/2024	Ext, Robot IDVET
6506-20	20	2024-02-01	2024	Winter	2	Beef	12	> 5 years	150	>24months	Female	19/10/2011	Limousine	Subclinical	42	pos	pos	pos	pos	neg	16S-Mex-CMh	DD	5	18.51	35	35.97	34.05	no amplification	54	< LQ	< LQ	neg	1.73239	< LQ	< LQ	neg	Ext, Robot IDVET	09/04/2024	68	50-100 d	36	0-50 d	104	100-200 d	MAG FAST768: 034	80 µl	neat	15/05/2024	Ext, Robot IDVET
6848-20	20	2024-02-01	2024	Winter	2	Beef	6	> 5 years	77	>24months	Female	10/10/2017	Limousine	Subclinical	42	pos	pos	pos	pos	pos	16S-Mex-CMh-Mass	TD	5	17.25	24.72	27.91	35.19	28.77	6800	4200	< LQ	938	3.83251	3.62325	< LQ	2.9722	Ext, Robot IDVET	09/04/2024	68	50-100 d	36	0-50 d	104	100-200 d	MAG FAST768: 034	80 µl	neat	15/05/2024	Ext, Robot IDVET
6935-20	20	2024-02-01	2024	Winter	2	Beef	5	4 -5 years	65	>24months	Female	01/10/2018	Limousine	Subclinical	42	pos	pos	neg	pos	pos	16S-CMh-Mass	DD	5	17.53	28.14	no amplification	29.45	31.74	1400	neg	86	138	3.14613	neg	1.9345	2.13988	Ext, Robot IDVET	09/04/2024	68	50-100 d	36	0-50 d	104	100-200 d	MAG FAST768: 034	80 µl	neat	15/05/2024	Ext, Robot IDVET
7066-20	20	2024-02-01	2024	Winter	2	Beef	11	> 5 years	135	>24months	Female	21/12/2012	Limousine	Subclinical	42	pos	pos	neg	pos	neg	16S-CMh	SD	5	18.55	35.84	no amplification	34.24	no amplification	< LQ	neg	< LQ	neg	< LQ	neg	< LQ	neg	Ext. Robot IDVET	09/04/2024	68	50-100 d	36	0-50 d	104	100-200 d	MAG FAST768: 034	80 µl	neat	15/05/2024	Ext. Robot IDVET
7415-20	20	2024-02-01	2024	Winter	2	Beef	2	2 years	29	>24months	Female	09/09/2021	Limousine	Subclinical	42	pos	pos	pos	pos	neg	16S-Mex-CMh	DD	5	16.17	27.07	32.96	26.49	no amplification	2200	295	857	neg	3.34242	2.46982	2.93298	neg	Ext, Robot IDVET	09/04/2024	68	50-100 d	36	0-50 d	104	100-200 d	MAG FAST768: 034	80 µl	neat	15/05/2024	Ext, Robot IDVET
7431-20	20	2024-02-01	2024	Winter	2	Beef	2	2 years	29	>24months	Female	19/09/2021	Limousine	Subclinical	42	pos	pos	pos	pos	neg	16S-Mex-CMh	DD	5	17.46	22.39	23.65	30.35	no amplification	20000	39400	42.7	neg	4.30103	4.5955	1.63043	neg	Ext, Robot IDVET	09/04/2024	68	50-100 d	36	0-50 d	104	100-200 d	MAG FAST768: 034	80 µl	neat	15/05/2024	Ext, Robot IDVET
7863-20	20	2024-02-01	2024	Winter	2	Beef	8	> 5 years	102	>24months	Female	19/09/2015	Limousine	Subclinical	42	pos	pos	neg	neg	neg	16S only	discordant - 16S only	5	17.63	36.58	no amplification	36.88	no amplification	< LQ	neg	neg	neg	< LQ	neg	neg	neg	Ext. Robot IDVET	09/04/2024	68	50-100 d	36	0-50 d	104	100-200 d	MAG FAST768: 034	80 µl	neat	15/05/2024	Ext. Robot IDVET
7869-20	20	2024-02-01	2024	Winter	2	Beef	4	4 -5 years	53	>24months	Female	24/09/2019	Limousine	Subclinical	42	pos	pos	pos	neg	neg	16S-Mex	SD	5	17.44	29.68	31.75	no amplification	35.82	660	558	neg	neg	2.81954	2.74663	neg	neg	Ext, Robot IDVET	09/04/2024	68	50-100 d	36	0-50 d	104	100-200 d	MAG FAST768: 034	80 µl	neat	15/05/2024	Ext, Robot IDVET
9404-20	20	2024-02-01	2024	Winter	2	Beef	3	3 years	41	>24months	Female	17/09/2020	Limousine	Subclinical	42	pos	pos	pos	pos	neg	16S-Mex-CMh	DD	5	17.34	29.37	35	29.48	35.17	770	< LQ	84	neg	2.88649	< LQ	1.92428	neg	Ext, Robot IDVET	09/04/2024	68	50-100 d	36	0-50 d	104	100-200 d	MAG FAST768: 034	80 µl	neat	15/05/2024	Ext, Robot IDVET
9412-20	20	2024-02-01	2024	Winter	2	Beef	3	3 years	41	>24months	Female	27/09/2020	Limousine	Subclinical	42	pos	pos	pos	pos	neg	16S-Mex-CMh	DD	5	17.1	30.05	32.92	30.57	35.14	550	301	36	neg	2.74036	2.47857	1.5563	neg	Ext, Robot IDVET	09/04/2024	68	50-100 d	36	0-50 d	104	100-200 d	MAG FAST768: 034	80 µl	neat	15/05/2024	Ext, Robot IDVET
6038-42	42	2024-04-17	2024	Spring	4	Dairy	4	4 -5 years	46	>24months	Female	12/07/2020	Holstein Fresian	Clinical	12	pos	pos	neg	neg	neg	16S only	discordant - 16S only	5	22.05	33.2	no amplification	no amplification	no amplification	nd	neg	neg	neg	nd	neg	neg	neg	Ext. Robot IDVET	03/05/2024	16	0-50 d	3	0-50 d	19	0-100 d	MAG FAST768: 034	80 µl	neat	06/05/2024	Ext. Robot IDVET
131-25	25	2024-02-05	2024	Winter	2	Beef	2	2 years	27	>24months	Female	15/11/2021	Limousine	Subclinical	42	pos	pos	pos	pos	neg	16S-Mex-CMh	DD	5	17.13	28.35	27.94	30.45	no amplification	5600	4130	39.5	neg	3.74819	3.61595	1.5966	neg	Ext, Robot IDVET	09/04/2024	64	50-100 d	38	0-50 d	102	100-200 d	MAG FAST768: 034	80 µl	neat	17/05/2024	Ext, Robot IDVET
1837-25	25	2024-02-05	2024	Winter	2	Beef	5	4 -5 years	65	>24months	Female	15/10/2018	Aubrac	Subclinical	42	pos	pos	pos	pos	neg	16S-Mex-CMh	DD	5	16.89	29.63	32.52	28.87	no amplification	2800	372	135	neg	3.44716	2.57054	2.13033	neg	Ext, Robot IDVET	09/04/2024	64	50-100 d	38	0-50 d	102	100-200 d	MAG FAST768: 034	80 µl	neat	17/05/2024	Ext, Robot IDVET
4734-25	25	2024-02-05	2024	Winter	2	Beef	10	> 5 years	121	>24months	Female	09/03/2014	Limousine	Subclinical	42	pos	pos	pos	pos	neg	16S-Mex-CMh	DD	5	16.32	31.06	35.55	29.76	no amplification	1300	< LQ	67.6	neg	3.11394	< LQ	1.82995	neg	Ext, Robot IDVET	09/04/2024	64	50-100 d	42	0-50 d	106	100-200 d	MAG FAST768: 034	80 µl	neat	21/05/2024	Ext, Robot IDVET
5225-25	25	2024-02-05	2024	Winter	2	Beef	8	> 5 years	94	>24months	Female	22/05/2016	Limousine	Subclinical	42	pos	pos	pos	neg	neg	16S-Mex	SD	5	17.11	31.49	33.68	no amplification	36.26	1000	< LQ	neg	7.49	3	< LQ	neg	0.874482	Ext, Robot IDVET	09/04/2024	64	50-100 d	38	0-50 d	102	100-200 d	MAG FAST768: 034	80 µl	neat	17/05/2024	Ext, Robot IDVET
9284-25	25	2024-02-05	2024	Winter	2	Beef	6	> 5 years	70	>24months	Female	10/05/2018	Limousine	Subclinical	42	pos	pos	pos	pos	neg	16S-Mex-CMh	DD	5	17.04	33.07	33.06	33.63	no amplification	450	< LQ	< LQ	neg	2.65321	< LQ	< LQ	neg	Ext, Robot IDVET	09/04/2024	64	50-100 d	38	0-50 d	102	100-200 d	MAG FAST768: 034	80 µl	neat	17/05/2024	Ext, Robot IDVET
9408-25	25	2024-02-05	2024	Winter	2	Beef	3	3 years	33	>24months	Male	31/05/2021	Limousine	Subclinical	42	pos	pos	pos	pos	neg	16S-Mex-CMh	DD	5	16.18	29.9	29.95	31.02	no amplification	2500	1440	25.4	neg	3.39794	3.15836	1.40483	neg	Ext, Robot IDVET	09/04/2024	64	50-100 d	38	0-50 d	102	100-200 d	MAG FAST768: 034	80 µl	neat	17/05/2024	Ext, Robot IDVET
9553-25	25	2024-02-05	2024	Winter	2	Beef	3	3 years	42	>24months	Female	11/08/2020	Limousine	Subclinical	42	pos	pos	pos	pos	neg	16S-Mex-CMh	DD	5	16.43	29.39	30.21	28.39	no amplification	3200	1250	196	neg	3.50515	3.09691	2.29226	neg	Ext, Robot IDVET	09/04/2024	64	50-100 d	38	0-50 d	102	100-200 d	MAG FAST768: 034	80 µl	neat	17/05/2024	Ext, Robot IDVET
9555-25	25	2024-02-05	2024	Winter	2	Beef	3	3 years	42	>24months	Female	06/09/2020	Limousine	Subclinical	42	pos	pos	pos	pos	pos	16S-Mex-CMh-Mass	TD	5	16.58	29.49	33.2	27.85	32.86	3000	< LQ	298	67.1	3.47712	< LQ	2.47422	1.82672	Ext, Robot IDVET	09/04/2024	64	50-100 d	38	0-50 d	102	100-200 d	MAG FAST768: 034	80 µl	neat	17/05/2024	Ext, Robot IDVET
9556-25	25	2024-02-05	2024	Winter	2	Beef	3	3 years	42	>24months	Female	08/09/2020	Limousine	Subclinical	42	pos	pos	pos	neg	neg	16S-Mex	SD	5	16.16	28.02	29.32	no amplification	no amplification	6700	2000	neg	neg	3.82607	3.30103	neg	neg	Ext, Robot IDVET	09/04/2024	64	50-100 d	38	0-50 d	102	100-200 d	MAG FAST768: 034	80 µl	neat	17/05/2024	Ext, Robot IDVET
9558-25	25	2024-02-05	2024	Winter	2	Beef	3	3 years	41	>24months	Female	10/09/2020	Limousine	Subclinical	42	pos	pos	pos	pos	neg	16S-Mex-CMh	DD	5	16	26.16	28.12	30.81	no amplification	18000	3760	29.9	neg	4.25527	3.57519	1.47567	neg	Ext, Robot IDVET	09/04/2024	64	50-100 d	38	0-50 d	102	100-200 d	MAG FAST768: 034	80 µl	neat	17/05/2024	Ext, Robot IDVET
1342-15	15	2024-12-23	2024	Winter	12	Beef	7	> 5 years	86	>24months	Female	15/12/2017	Aubrac	Subclinical	15	pos	neg	neg	neg	neg	ND	ND	5	19.2	38.54	no amplification	no amplification	no amplification	neg	neg	neg	neg	neg	neg	neg	neg	Ext. Robot IDVET	25/03/2025	92	50-100 d	6	0-50 d	98	0-100 d	MAG FAST768: 034	80 µl	neat	31/03/2025	Ext. Robot IDVET
1581-15	15	2024-12-23	2024	Winter	12	Beef	10	> 5 years	120	>24months	Female	27/02/2015	Aubrac	Subclinical	15	pos	pos	pos	neg	neg	16S-Mex	SD	5	19.57	30.67	31.8	no amplification	no amplification	1760	nd	neg	neg	3.24551	nd	neg	neg	Ext, Robot IDVET	25/03/2025	92	50-100 d	6	0-50 d	98	0-100 d	MAG FAST768: 034	80 µl	neat	31/03/2025	Ext, Robot IDVET
2545-15	15	2024-12-23	2024	Winter	12	Beef	4	4 -5 years	46	>24months	Female	18/03/2021	Aubrac	Subclinical	15	pos	pos	pos	pos	pos	16S-Mex-CMh-Mass	TD	5	19.35	30.44	33.03	27.55	27.55	1960	< LQ	294	294	3.29226	< LQ	2.46835	2.46835	Ext, Robot IDVET	25/03/2025	92	50-100 d	6	0-50 d	98	0-100 d	MAG FAST768: 034	80 µl	neat	31/03/2025	Ext, Robot IDVET
2598-15	15	2024-12-23	2024	Winter	12	Beef	7	> 5 years	84	>24months	Female	13/02/2018	Aubrac	Subclinical	15	pos	pos	pos	neg	neg	16S-Mex	SD	5	20.59	33.74	33.34	no amplification	no amplification	411	< LQ	neg	neg	2.61384	< LQ	neg	neg	Ext, Robot IDVET	25/03/2025	92	50-100 d	6	0-50 d	98	0-100 d	MAG FAST768: 034	80 µl	neat	31/03/2025	Ext, Robot IDVET
2718-15	15	2024-12-23	2024	Winter	12	Beef	9	> 5 years	110	>24months	Female	06/12/2015	Aubrac	Subclinical	15	pos	pos	neg	pos	pos	16S-CMh-Mass	DD	5	20.56	35.26	no amplification	32.61	32.61	< LQ	neg	< LQ	0.712	< LQ	neg	< LQ	0.1	Ext. Robot IDVET	25/03/2025	92	50-100 d	6	0-50 d	98	0-100 d	MAG FAST768: 034	80 µl	neat	31/03/2025	Ext. Robot IDVET
2752-15	15	2024-12-23	2024	Winter	12	Beef	9	> 5 years	107	>24months	Female	01/03/2016	Aubrac	Subclinical	15	pos	neg	neg	neg	neg	ND	ND	5	19.37	38.6	no amplification	no amplification	35.84	neg	neg	neg	neg	neg	neg	neg	neg	Ext. Robot IDVET	25/03/2025	92	50-100 d	6	0-50 d	98	0-100 d	MAG FAST768: 034	80 µl	neat	31/03/2025	Ext. Robot IDVET
28-15	15	2024-12-23	2024	Winter	12	Beef	8	> 5 years	97	>24months	Female	26/12/2016	Aubrac	Subclinical	15	pos	pos	neg	pos	pos	16S-CMh-Mass	DD	5	20.37	33.61	no amplification	32.06	33.5	178	neg	< LQ	< LQ	2.25042	neg	< LQ	< LQ	Ext, Robot IDVET	25/03/2025	92	50-100 d	6	0-50 d	98	0-100 d	MAG FAST768: 034	80 µl	neat	31/03/2025	Ext, Robot IDVET
3007-15	15	2024-12-23	2024	Winter	12	Beef	8	> 5 years	96	>24months	Female	11/02/2017	Aubrac	Subclinical	15	pos	pos	neg	pos	pos	16S-CMh-Mass	DD	5	19.31	36.26	no amplification	34.36	34.36	< LQ	neg	< LQ	< LQ	< LQ	neg	< LQ	< LQ	Ext. Robot IDVET	25/03/2025	92	50-100 d	6	0-50 d	98	0-100 d	MAG FAST768: 034	80 µl	neat	31/03/2025	Ext. Robot IDVET
3038-15	15	2024-12-23	2024	Winter	12	Beef	7	> 5 years	87	>24months	Female	29/10/2017	Crossbred	Subclinical	15	pos	pos	pos	neg	neg	16S-Mex	SD	5	20.01	29.92	33.03	37.59	37.59	2510	< LQ	neg	neg	3.39967	< LQ	neg	neg	Ext, Robot IDVET	25/03/2025	92	50-100 d	6	0-50 d	98	0-100 d	MAG FAST768: 034	80 µl	neat	31/03/2025	Ext, Robot IDVET
4059-15	15	2024-12-23	2024	Winter	12	Beef	4	4 -5 years	50	>24months	Female	22/11/2020	Aubrac	Subclinical	15	pos	pos	pos	pos	pos	16S-Mex-CMh-Mass	TD	5	19.22	32.86	33.04	32.22	32.22	623	< LQ	< LQ	1.13	2.79449	< LQ	< LQ	0.1	Ext, Robot IDVET	25/03/2025	92	50-100 d	6	0-50 d	98	0-100 d	MAG FAST768: 034	80 µl	neat	31/03/2025	Ext, Robot IDVET
4088-15	15	2024-12-23	2024	Winter	12	Beef	4	4 -5 years	47	>24months	Female	07/02/2021	Aubrac	Subclinical	15	pos	pos	pos	pos	pos	16S-Mex-CMh-Mass	TD	5	19.51	28.86	29.04	32.76	32.76	4150	5390	< LQ	0.596	3.61805	3.73159	< LQ	0.1	Ext, Robot IDVET	25/03/2025	92	50-100 d	6	0-50 d	98	0-100 d	MAG FAST768: 034	80 µl	neat	31/03/2025	Ext, Robot IDVET
6823-15	15	2024-12-23	2024	Winter	12	Beef	7	> 5 years	86	>24months	Female	05/12/2017	Crossbred	Subclinical	15	pos	neg	neg	neg	neg	ND	ND	5	19.33	no amplification	no amplification	no amplification	no amplification	neg	neg	neg	neg	neg	neg	neg	neg	Ext. Robot IDVET	25/03/2025	92	50-100 d	6	0-50 d	98	0-100 d	MAG FAST768: 034	80 µl	neat	31/03/2025	Ext. Robot IDVET
7376-15	15	2024-12-23	2024	Winter	12	Beef	7	> 5 years	87	>24months	Male	22/10/2017	Blanc Bleu Belge	Subclinical	15	pos	neg	pos	pos	pos	PCR specific only	discordant - PCR specific only	5	19.15	no amplification	32.53	32.46	32.46	neg	25	< LQ	0.852	neg	1.3979400086720377	< LQ	0.1	Ext. Robot IDVET	25/03/2025	92	50-100 d	6	0-50 d	98	0-100 d	MAG FAST768: 034	80 µl	neat	31/03/2025	Ext. Robot IDVET
7682-15	15	2024-12-23	2024	Winter	12	Beef	6	> 5 years	76	>24months	Female	21/09/2018	Crossbred	Subclinical	15	pos	pos	pos	neg	neg	16S-Mex	SD	5	18.62	34.29	31.83	36.87	36.87	316	73.4	neg	neg	2.49969	1.8657	neg	neg	Ext, Robot IDVET	25/03/2025	92	50-100 d	6	0-50 d	98	0-100 d	MAG FAST768: 034	80 µl	neat	31/03/2025	Ext, Robot IDVET
8060-15	15	2024-12-23	2024	Winter	12	Beef	6	> 5 years	72	>24months	Female	23/01/2019	Aubrac	Subclinical	15	pos	pos	neg	pos	pos	16S-CMh-Mass	DD	5	19.97	32.65	no amplification	30.67	30.67	688	neg	7.17	7.17	2.83759	neg	0.855519	0.855519	Ext, Robot IDVET	25/03/2025	92	50-100 d	6	0-50 d	98	0-100 d	MAG FAST768: 034	80 µl	neat	31/03/2025	Ext, Robot IDVET
9430-15	15	2024-12-23	2024	Winter	12	Beef	8	> 5 years	96	>24months	Female	31/01/2017	Aubrac	Subclinical	15	pos	pos	pos	pos	pos	16S-Mex-CMh-Mass	TD	5	22.94	33.28	31.94	32.01	32.01	511	62	< LQ	1.46	2.70842	1.79239	< LQ	0.164353	Ext, Robot IDVET	25/03/2025	92	50-100 d	6	0-50 d	98	0-100 d	MAG FAST768: 034	80 µl	neat	31/03/2025	Ext, Robot IDVET
9448-15	15	2024-12-23	2024	Winter	12	Beef	8	> 5 years	96	>24months	Female	31/01/2017	Aubrac	Subclinical	15	pos	pos	pos	neg	neg	16S-Mex	SD	5	20.45	31.26	30.63	no amplification	no amplification	1330	466	neg	neg	3.12385	2.66839	neg	neg	Ext, Robot IDVET	25/03/2025	92	50-100 d	6	0-50 d	98	0-100 d	MAG FAST768: 034	80 µl	neat	31/03/2025	Ext, Robot IDVET
4924-16	16	2024-02-08	2024	Winter	2	Beef	7	> 5 years	84	>24months	Female	23/03/2017	Charolaise	Subclinical	42	pos	pos	neg	pos	neg	16S-CMh	SD	5	23.5	37.7	no amplification	35.18	no amplification	< LQ	neg	< LQ	neg	< LQ	neg	< LQ	neg	Ext. Robot IDVET	03/05/2024	85	50-100 d	28	0-50 d	113	100-200 d	MAG FAST768: 034	80 µl	neat	31/05/2024	Ext. Robot IDVET
1567-16	16	2024-02-08	2024	Winter	2	Beef	7	> 5 years	82	>24months	Female	25/05/2017	Charolaise	Subclinical	42	pos	pos	pos	pos	neg	16S-Mex-CMh	DD	5	21.87	31.24	31.67	29.85	no amplification	16000	122	64	neg	4.20412	2.08636	1.80618	neg	Ext, Robot IDVET	07/05/2024	89	50-100 d	27	0-50 d	116	100-200 d	MAG FAST768: 034	80 µl	neat	03/06/2024	Ext, Robot IDVET
2437-16	16	2024-02-08	2024	Winter	2	Beef	4	4 -5 years	47	>24months	Female	09/04/2020	Charolaise	Subclinical	42	pos	pos	pos	neg	neg	16S-Mex	SD	5	22.01	34.1	32.61	no amplification	no amplification	5200	58.7	neg	neg	3.716	1.76864	neg	neg	Ext, Robot IDVET	07/05/2024	89	50-100 d	27	0-50 d	116	100-200 d	MAG FAST768: 034	80 µl	neat	03/06/2024	Ext, Robot IDVET
2465-16	16	2024-02-08	2024	Winter	2	Beef	4	4 -5 years	43	>24months	Female	21/07/2020	Charolaise	Subclinical	42	pos	pos	neg	pos	neg	16S-CMh	SD	5	22.71	29.87	no amplification	27.05	35.44	21000	neg	693	neg	4.32222	neg	2.84073	neg	Ext, Robot IDVET	07/05/2024	89	50-100 d	27	0-50 d	116	100-200 d	MAG FAST768: 034	80 µl	neat	03/06/2024	Ext, Robot IDVET
2482-16	16	2024-02-08	2024	Winter	2	Beef	3	3 years	42	>24months	Female	15/08/2020	Charolaise	Subclinical	42	pos	pos	pos	pos	neg	16S-Mex-CMh	DD	5	21.72	30.74	30.11	30.86	no amplification	18000	409	27.1	neg	4.25527	2.61172	1.43297	neg	Ext, Robot IDVET	07/05/2024	89	50-100 d	27	0-50 d	116	100-200 d	MAG FAST768: 034	80 µl	neat	03/06/2024	Ext, Robot IDVET
2498-16	16	2024-02-08	2024	Winter	2	Beef	3	3 years	36	>24months	Female	23/02/2021	Charolaise	Subclinical	42	pos	pos	pos	pos	neg	16S-Mex-CMh	DD	5	21.57	32.82	35.85	29.66	no amplification	10000	< LQ	75.2	neg	4	< LQ	1.87622	neg	Ext, Robot IDVET	07/05/2024	89	50-100 d	27	0-50 d	116	100-200 d	MAG FAST768: 034	80 µl	neat	03/06/2024	Ext, Robot IDVET
2500-16	16	2024-02-08	2024	Winter	2	Beef	3	3 years	34	>24months	Female	19/04/2021	Charolaise	Subclinical	42	pos	pos	pos	pos	pos	16S-Mex-CMh-Mass	TD	5	20.78	30.37	31.89	31.14	32.34	19000	103	21.4	112	4.27875	2.01284	1.33041	2.04922	Ext, Robot IDVET	07/05/2024	89	50-100 d	27	0-50 d	116	100-200 d	MAG FAST768: 034	80 µl	neat	03/06/2024	Ext, Robot IDVET
2910-16	16	2024-02-08	2024	Winter	2	Beef	8	> 5 years	96	>24months	Female	05/04/2016	Charolaise	Subclinical	42	pos	pos	pos	neg	pos	16S-Mex-Mass	DD	5	22.19	33.4	33.78	37.41	34.66	7800	< LQ	neg	< LQ	3.89209	< LQ	neg	< LQ	Ext, Robot IDVET	07/05/2024	89	50-100 d	27	0-50 d	116	100-200 d	MAG FAST768: 034	80 µl	neat	03/06/2024	Ext, Robot IDVET
3754-16	16	2024-02-08	2024	Winter	2	Beef	6	> 5 years	71	>24months	Female	02/04/2018	Charolaise	Subclinical	42	pos	pos	neg	neg	neg	16S only	discordant - 16S only	5	21.21	36.44	36.37	37.29	36.71	< LQ	neg	neg	neg	< LQ	neg	neg	neg	Ext. Robot IDVET	07/05/2024	89	50-100 d	27	0-50 d	116	100-200 d	MAG FAST768: 034	80 µl	neat	03/06/2024	Ext. Robot IDVET
4940-16	16	2024-02-08	2024	Winter	2	Beef	7	> 5 years	85	>24months	Female	11/02/2017	Charolaise	Subclinical	42	pos	neg	neg	neg	neg	ND	ND	5	22.34	no amplification	38.19	36.25	no amplification	neg	neg	neg	neg	neg	neg	neg	neg	Ext. Robot IDVET	07/05/2024	89	50-100 d	27	0-50 d	116	100-200 d	MAG FAST768: 034	80 µl	neat	03/06/2024	Ext. Robot IDVET
5764-16	16	2024-02-08	2024	Winter	2	Beef	5	4 -5 years	61	>24months	Female	21/01/2019	Charolaise	Subclinical	42	pos	pos	neg	pos	neg	16S-CMh	SD	5	22.73	34.22	no amplification	31.86	37.93	4700	neg	11.6	neg	3.6721	neg	1.06446	neg	Ext, Robot IDVET	07/05/2024	89	50-100 d	27	0-50 d	116	100-200 d	MAG FAST768: 034	80 µl	neat	03/06/2024	Ext, Robot IDVET
5794-16	16	2024-02-08	2024	Winter	2	Beef	5	4 -5 years	62	>24months	Female	04/01/2019	Charolaise	Subclinical	42	pos	pos	neg	neg	neg	16S only	discordant - 16S only	5	22.39	35.77	no amplification	no amplification	37.67	< LQ	neg	neg	neg	< LQ	neg	neg	neg	Ext. Robot IDVET	07/05/2024	89	50-100 d	27	0-50 d	116	100-200 d	MAG FAST768: 034	80 µl	neat	03/06/2024	Ext. Robot IDVET
5799-16	16	2024-02-08	2024	Winter	2	Beef	5	4 -5 years	55	>24months	Female	20/07/2019	Charolaise	Subclinical	42	pos	neg	neg	pos	neg	PCR specific only	discordant - PCR specific only	5	22.49	no amplification	no amplification	33.53	no amplification	neg	neg	< LQ	neg	neg	neg	< LQ	neg	Ext. Robot IDVET	07/05/2024	89	50-100 d	27	0-50 d	116	100-200 d	MAG FAST768: 034	80 µl	neat	03/06/2024	Ext. Robot IDVET
5816-16	16	2024-02-08	2024	Winter	2	Beef	4	4 -5 years	51	>24months	Female	29/11/2019	Charolaise	Subclinical	42	pos	pos	pos	pos	neg	16S-Mex-CMh	DD	5	23.15	32.35	32.44	31.86	no amplification	12000	67	11.6	neg	4.07918	1.82607	1.06446	neg	Ext, Robot IDVET	07/05/2024	89	50-100 d	27	0-50 d	116	100-200 d	MAG FAST768: 034	80 µl	neat	03/06/2024	Ext, Robot IDVET
5830-16	16	2024-02-08	2024	Winter	2	Beef	4	4 -5 years	49	>24months	Female	02/02/2020	Charolaise	Subclinical	42	pos	pos	pos	pos	neg	16S-Mex-CMh	DD	5	21.37	29.78	29.64	29.34	no amplification	21000	590	98.7	neg	4.32222	2.77085	1.99432	neg	Ext, Robot IDVET	07/05/2024	89	50-100 d	27	0-50 d	116	100-200 d	MAG FAST768: 034	80 µl	neat	03/06/2024	Ext, Robot IDVET
5833-16	16	2024-02-08	2024	Winter	2	Beef	4	4 -5 years	48	>24months	Female	26/02/2020	Charolaise	Subclinical	42	pos	pos	pos	pos	pos	16S-Mex-CMh-Mass	TD	5	22.48	29.33	29.22	30.79	33.25	23000	817	28.8	< LQ	4.36173	2.91222	1.45939	< LQ	Ext, Robot IDVET	07/05/2024	89	50-100 d	27	0-50 d	116	100-200 d	MAG FAST768: 034	80 µl	neat	03/06/2024	Ext, Robot IDVET
5835-16	16	2024-02-08	2024	Winter	2	Beef	4	4 -5 years	51	>24months	Female	09/12/2019	Charolaise	Subclinical	42	pos	pos	neg	pos	pos	16S-CMh-Mass	DD	5	22.91	28.52	no amplification	30.5	30.33	26000	neg	36.8	379	4.41497	neg	1.56585	2.57864	Ext, Robot IDVET	07/05/2024	89	50-100 d	27	0-50 d	116	100-200 d	MAG FAST768: 034	80 µl	neat	03/06/2024	Ext, Robot IDVET
626-16	16	2024-02-08	2024	Winter	2	Beef	5	4 -5 years	62	>24months	Male	01/01/2019	Charolaise	Subclinical	42	pos	pos	pos	pos	neg	16S-Mex-CMh	DD	5	21.7	29.36	29.52	29.27	no amplification	23000	647	105	neg	4.36173	2.8109	2.02119	neg	Ext, Robot IDVET	07/05/2024	89	50-100 d	27	0-50 d	116	100-200 d	MAG FAST768: 034	80 µl	neat	03/06/2024	Ext, Robot IDVET
8191-16	16	2024-02-08	2024	Winter	2	Beef	10	> 5 years	123	>24months	Female	26/12/2013	Charolaise	Subclinical	42	pos	pos	neg	neg	neg	16S only	discordant - 16S only	5	22.83	37.93	37.82	no amplification	36.6	< LQ	neg	neg	neg	< LQ	neg	neg	neg	Ext. Robot IDVET	07/05/2024	89	50-100 d	27	0-50 d	116	100-200 d	MAG FAST768: 034	80 µl	neat	03/06/2024	Ext. Robot IDVET
8197-16	16	2024-02-08	2024	Winter	2	Beef	10	> 5 years	121	>24months	Female	07/03/2014	Charolaise	Subclinical	42	pos	neg	neg	neg	neg	ND	ND	5	23.83	no amplification	no amplification	no amplification	no amplification	neg	neg	neg	neg	neg	neg	neg	neg	Ext. Robot IDVET	07/05/2024	89	50-100 d	27	0-50 d	116	100-200 d	MAG FAST768: 034	80 µl	neat	03/06/2024	Ext. Robot IDVET
2651-26	26	2024-12-16	2024	Winter	12	Beef	15	> 5 years	188	>24months	Female	02/07/2009	Salers	Subclinical	15	pos	pos	pos	pos	neg	16S-Mex-CMh	DD	5	20.38	36.21	34.9	34.97	no amplification	< LQ	< LQ	< LQ	neg	< LQ	< LQ	< LQ	neg	Ext. Robot IDVET	14/03/2025	88	50-100 d	17	0-50 d	105	100-200 d	MAG FAST768: 034	80 µl	neat	31/03/2025	Ext. Robot IDVET
2818-26	26	2024-12-16	2024	Winter	12	Beef	11	> 5 years	135	>24months	Female	11/11/2013	Salers	Subclinical	15	pos	neg	neg	neg	neg	ND	ND	5	19.62	38.49	no amplification	no amplification	no amplification	neg	neg	neg	neg	neg	neg	neg	neg	Ext. Robot IDVET	14/03/2025	88	50-100 d	17	0-50 d	105	100-200 d	MAG FAST768: 034	80 µl	neat	31/03/2025	Ext. Robot IDVET
3756-26	26	2024-12-16	2024	Winter	12	Beef	0	0 -1 year	1	0-6 months	Female	06/11/2024	Salers	Subclinical	15	pos	pos	neg	pos	neg	16S-CMh	SD	5	19.42	36.6	no amplification	34.66	no amplification	< LQ	neg	< LQ	neg	< LQ	neg	< LQ	neg	Ext. Robot IDVET	14/03/2025	88	50-100 d	17	0-50 d	105	100-200 d	MAG FAST768: 034	80 µl	neat	31/03/2025	Ext. Robot IDVET
3933-26	26	2024-12-16	2024	Winter	12	Beef	2	2 years	28	>24months	Male	12/09/2022	Charolaise	Subclinical	15	pos	pos	pos	pos	neg	16S-Mex-CMh	DD	5	20.11	29.52	30.93	27.72	no amplification	1540	920	269	neg	3.18752	2.96379	2.42975	neg	Ext, Robot IDVET	14/03/2025	88	50-100 d	17	0-50 d	105	100-200 d	MAG FAST768: 034	80 µl	neat	31/03/2025	Ext, Robot IDVET
4359-26	26	2024-12-16	2024	Winter	12	Beef	9	> 5 years	104	>24months	Female	31/05/2016	Salers	Subclinical	15	pos	pos	pos	neg	neg	16S-Mex	SD	5	20.18	33.31	36	no amplification	no amplification	168	< LQ	neg	neg	2.22531	< LQ	neg	neg	Ext, Robot IDVET	14/03/2025	88	50-100 d	17	0-50 d	105	100-200 d	MAG FAST768: 034	80 µl	neat	31/03/2025	Ext, Robot IDVET
5971-26	26	2024-12-16	2024	Winter	12	Beef	8	> 5 years	99	>24months	Female	25/10/2016	Salers	Subclinical	15	pos	neg	neg	neg	neg	ND	ND	5	21.27	no amplification	no amplification	no amplification	no amplification	neg	neg	neg	neg	neg	neg	neg	neg	Ext. Robot IDVET	14/03/2025	88	50-100 d	17	0-50 d	105	100-200 d	MAG FAST768: 034	80 µl	neat	31/03/2025	Ext. Robot IDVET
6749-26	26	2024-12-16	2024	Winter	12	Beef	6	> 5 years	76	>24months	Female	30/09/2018	Salers	Subclinical	15	pos	pos	pos	neg	pos	16S-Mex-Mass	DD	5	20.46	31.45	31.53	no amplification	31.66	498	648	neg	202	2.69723	2.81158	neg	2.30535	Ext, Robot IDVET	14/03/2025	88	50-100 d	17	0-50 d	105	100-200 d	MAG FAST768: 034	80 µl	neat	31/03/2025	Ext, Robot IDVET
6811-26	26	2024-12-16	2024	Winter	12	Beef	5	4 -5 years	64	>24months	Female	26/09/2019	Salers	Subclinical	15	pos	pos	pos	pos	neg	16S-Mex-CMh	DD	5	21.1	30.18	32.22	28.3	no amplification	1040	433	213	neg	3.01703	2.63649	2.32838	neg	Ext, Robot IDVET	14/03/2025	88	50-100 d	17	0-50 d	105	100-200 d	MAG FAST768: 034	80 µl	neat	31/03/2025	Ext, Robot IDVET
7168-26	26	2024-12-16	2024	Winter	12	Beef	7	> 5 years	88	>24months	Female	09/10/2017	Salers	Subclinical	15	pos	pos	neg	neg	neg	16S only	discordant - 16S only	5	21.36	36.78	no amplification	no amplification	no amplification	< LQ	neg	neg	neg	< LQ	neg	neg	neg	Ext. Robot IDVET	14/03/2025	88	50-100 d	17	0-50 d	105	100-200 d	MAG FAST768: 034	80 µl	neat	31/03/2025	Ext. Robot IDVET
8005-26	26	2024-12-16	2024	Winter	12	Beef	4	4 -5 years	51	>24months	Female	25/09/2020	Salers	Subclinical	15	pos	pos	pos	pos	neg	16S-Mex-CMh	DD	5	20.4	29.99	29.49	27.96	no amplification	1170	2130	244	neg	3.06819	3.32838	2.38739	neg	Ext, Robot IDVET	14/03/2025	88	50-100 d	17	0-50 d	105	100-200 d	MAG FAST768: 034	80 µl	neat	31/03/2025	Ext, Robot IDVET
8007-26	26	2024-12-16	2024	Winter	12	Beef	4	4 -5 years	51	>24months	Female	27/09/2020	Salers	Subclinical	15	pos	pos	pos	neg	neg	16S-Mex	SD	5	21.17	35.34	34.66	no amplification	37.13	< LQ	< LQ	neg	neg	< LQ	< LQ	neg	neg	Ext. Robot IDVET	14/03/2025	88	50-100 d	17	0-50 d	105	100-200 d	MAG FAST768: 034	80 µl	neat	31/03/2025	Ext. Robot IDVET
159-39	39	2021-11-16	2021	Automn	11	Beef	1	0 -1 year	14	12-18 months	Female	23/09/2020	Limousine	Clinical	12	pos	pos	pos	pos	neg	16S-Mex-CMh	DD	5	22.55	31.08	30.37	30.37	35.66	576	1260	1260	neg	2.76042	3.10037	3.10037	neg	Ext, Kit Qiagen	17/11/2021	1	0-50 d	1146	>100 d	1147	>200 d	kit 169031338	100 µl	10-2	06/01/2025	Ext, Kit Qiagen
5423-6	6	2023-11-02	2023	Automn	11	Dairy	2	2 years	26	>24months	Female	16/09/2021	Holstein Fresian	Subclinical	81	pos	pos	pos	pos	neg	16S-Mex-CMh	DD	5	16.27	25.51	26.81	28.75	no amplification	nd	nd	nd	neg	nd	nd	nd	neg	Ext. Robot IDVET	03/11/2023	1	0-50 d	10	0-50 d	11	0-100 d	MAG FAST768: 034	80 µl	neat	13/11/2023	Ext. Robot IDVET
5432-6	6	2023-11-02	2023	Automn	11	Dairy	2	2 years	24	18 months-24 months	Female	25/11/2021	Holstein Fresian	Subclinical	81	pos	pos	pos	pos	neg	16S-Mex-CMh	DD	5	15.12	26.6	33.28	26.89	35.89	nd	nd	nd	neg	nd	nd	nd	neg	Ext. Robot IDVET	07/12/2023	35	0-50 d	1	0-50 d	36	0-100 d	MAG FAST768: 034	80 µl	neat	08/12/2023	Ext. Robot IDVET
5434-6	6	2023-11-02	2023	Automn	11	Dairy	2	2 years	24	18 months-24 months	Female	27/11/2021	Holstein Fresian	Subclinical	81	pos	pos	pos	pos	pos	16S-Mex-CMh-Mass	TD	5	17.3	25.56	26.64	26.91	29.99	nd	nd	nd	nd	nd	nd	nd	nd	Ext. Robot IDVET	03/11/2023	1	0-50 d	10	0-50 d	11	0-100 d	MAG FAST768: 034	80 µl	neat	13/11/2023	Ext. Robot IDVET
5445-6	6	2023-11-02	2023	Automn	11	Dairy	2	2 years	21	18 months-24 months	Female	22/02/2022	Holstein Fresian	Subclinical	81	pos	pos	pos	pos	pos	16S-Mex-CMh-Mass	TD	5	16.06	27.06	28.99	28.12	31.67	nd	nd	nd	nd	nd	nd	nd	nd	Ext. Robot IDVET	03/11/2023	1	0-50 d	10	0-50 d	11	0-100 d	MAG FAST768: 034	80 µl	neat	13/11/2023	Ext. Robot IDVET
6022-6	6	2023-11-02	2023	Automn	11	Dairy	3	3 years	33	>24months	Female	05/02/2021	Holstein Fresian	Subclinical	81	pos	pos	neg	pos	neg	16S-CMh	SD	5	16.83	27.81	35.9	25.79	no amplification	nd	neg	nd	neg	nd	neg	nd	neg	Ext. Robot IDVET	03/11/2023	1	0-50 d	10	0-50 d	11	0-100 d	MAG FAST768: 034	80 µl	neat	13/11/2023	Ext. Robot IDVET
5440-6	6	2024-09-02	2024	Automn	9	Dairy	3	3 years	33	>24months	Female	05/12/2021	Holstein Fresian	Subclinical	81	pos	pos	pos	pos	neg	16S-Mex-CMh	DD	5	15.55	27.79	30.04	30.1	no amplification	1070	1940	6590	neg	3.02938	3.2878	3.81889	neg	Ext, Robot IDVET	20/09/2024	18	0-50 d	5	0-50 d	23	0-100 d	MAG FAST768: 034	80 µl	neat	25/09/2024	Ext, Robot IDVET
5441-6	6	2024-09-02	2024	Automn	9	Dairy	3	3 years	33	>24months	Female	22/12/2021	Holstein Fresian	Subclinical	81	pos	pos	pos	pos	neg	16S-Mex-CMh	DD	5	15.07	27.64	32.12	28.43	no amplification	1180	636	15600	neg	3.07188	2.80346	4.19312	neg	Ext, Robot IDVET	20/09/2024	18	0-50 d	5	0-50 d	23	0-100 d	MAG FAST768: 034	80 µl	neat	25/09/2024	Ext, Robot IDVET
5450-6	6	2024-09-02	2024	Automn	9	Dairy	2	2 years	28	>24months	Female	03/05/2022	Holstein Fresian	Subclinical	81	pos	pos	pos	pos	pos	16S-Mex-CMh-Mass	TD	5	15.03	24.4	30.44	26.48	26.75	8400	1560	42900	1790	3.92428	3.19312	4.63246	3.25285	Ext, Robot IDVET	20/09/2024	18	0-50 d	5	0-50 d	23	0-100 d	MAG FAST768: 034	80 µl	neat	25/09/2024	Ext, Robot IDVET
8021-6	6	2024-09-02	2024	Automn	9	Dairy	2	2 years	25	>24months	Female	19/08/2022	Holstein Fresian	Subclinical	81	pos	pos	pos	pos	pos	16S-Mex-CMh-Mass	TD	5	15.4	28.39	30.37	34.27	34.61	745	1620	< LQ	31.2	2.87216	3.20952	< LQ	1.49415	Ext, Robot IDVET	20/09/2024	18	0-50 d	5	0-50 d	23	0-100 d	MAG FAST768: 034	80 µl	neat	25/09/2024	Ext, Robot IDVET
8023-6	6	2024-09-02	2024	Automn	9	Dairy	2	2 years	25	>24months	Female	20/08/2022	Crossbred	Subclinical	81	pos	pos	pos	pos	neg	16S-Mex-CMh	DD	5	15.37	24.69	26.38	28.24	no amplification	7020	13800	17200	neg	3.84634	4.13988	4.23553	neg	Ext, Robot IDVET	20/09/2024	18	0-50 d	5	0-50 d	23	0-100 d	MAG FAST768: 034	80 µl	neat	25/09/2024	Ext, Robot IDVET
8024-6	6	2024-09-02	2024	Automn	9	Dairy	2	2 years	25	>24months	Female	21/08/2022	Holstein Fresian	Subclinical	81	pos	pos	pos	pos	pos	16S-Mex-CMh-Mass	TD	5	15.11	22.2	27.08	27.28	28.04	31900	9450	28400	921	4.50379	3.97543	4.45332	2.96426	Ext, Robot IDVET	20/09/2024	18	0-50 d	5	0-50 d	23	0-100 d	MAG FAST768: 034	80 µl	neat	25/09/2024	Ext, Robot IDVET
8025-6	6	2024-09-02	2024	Automn	9	Dairy	2	2 years	26	>24months	Female	19/07/2022	Holstein Fresian	Subclinical	81	pos	pos	pos	pos	neg	16S-Mex-CMh	DD	5	15.06	26.18	28.64	29.55	no amplification	2850	4100	8740	neg	3.45484	3.61278	3.94151	neg	Ext, Robot IDVET	20/09/2024	18	0-50 d	5	0-50 d	23	0-100 d	MAG FAST768: 034	80 µl	neat	25/09/2024	Ext, Robot IDVET
8027-6	6	2024-09-02	2024	Automn	9	Dairy	2	2 years	25	>24months	Female	16/08/2022	Holstein Fresian	Subclinical	81	pos	pos	pos	pos	neg	16S-Mex-CMh	DD	5	15.12	28.15	30.35	34.18	no amplification	863	1650	< LQ	neg	2.93601	3.21748	< LQ	neg	Ext, Robot IDVET	20/09/2024	18	0-50 d	5	0-50 d	23	0-100 d	MAG FAST768: 034	80 µl	neat	25/09/2024	Ext, Robot IDVET
8028-6	6	2024-09-02	2024	Automn	9	Dairy	2	2 years	24	18 months-24 months	Female	01/09/2022	Holstein Fresian	Subclinical	81	pos	pos	pos	pos	neg	16S-Mex-CMh	DD	5	15.69	29.4	34.5	28.44	35.76	405	178	15500	neg	2.60746	2.25042	4.19033	neg	Ext, Robot IDVET	20/09/2024	18	0-50 d	5	0-50 d	23	0-100 d	MAG FAST768: 034	80 µl	neat	25/09/2024	Ext, Robot IDVET
8029-6	6	2024-09-02	2024	Automn	9	Dairy	2	2 years	24	18 months-24 months	Female	01/09/2022	Jersey	Subclinical	81	pos	pos	pos	pos	neg	16S-Mex-CMh	DD	5	17.13	29.11	28.59	32.93	no amplification	484	4220	< LQ	neg	2.68485	3.62531	< LQ	neg	Ext, Robot IDVET	20/09/2024	18	0-50 d	5	0-50 d	23	0-100 d	MAG FAST768: 034	80 µl	neat	25/09/2024	Ext, Robot IDVET
8030-6	6	2024-09-02	2024	Automn	9	Dairy	2	2 years	24	18 months-24 months	Female	02/09/2022	Jersey	Subclinical	81	pos	pos	pos	neg	neg	16S-Mex	SD	5	15.66	33.04	34.27	no amplification	no amplification	44.7	201	neg	neg	1.65031	2.3032	neg	neg	Ext, Robot IDVET	20/09/2024	18	0-50 d	5	0-50 d	23	0-100 d	MAG FAST768: 034	80 µl	neat	25/09/2024	Ext, Robot IDVET
1603-6	6	2024-04-17	2024	Spring	4	Dairy	1	0 -1 year	8	6-12 months	Female	23/08/2023	Holstein Fresian	Subclinical	81	pos	neg	neg	neg	neg	ND	ND	5	18.76	no amplification	no amplification	no amplification	no amplification	neg	neg	neg	neg	neg	neg	neg	neg	Ext. Robot IDVET	22/05/2024	35	0-50 d	15	0-50 d	50	0-100 d	MAG FAST768: 034	80 µl	neat	06/06/2024	Ext. Robot IDVET
1604-6	6	2024-04-17	2024	Spring	4	Dairy	1	0 -1 year	7	6-12 months	Female	17/09/2023	Jersey	Subclinical	81	pos	neg	neg	neg	neg	ND	ND	5	18.34	no amplification	no amplification	no amplification	no amplification	neg	neg	neg	neg	neg	neg	neg	neg	Ext. Robot IDVET	22/05/2024	35	0-50 d	15	0-50 d	50	0-100 d	MAG FAST768: 034	80 µl	neat	06/06/2024	Ext. Robot IDVET
1664-6	6	2024-04-17	2024	Spring	4	Dairy	1	0 -1 year	7	6-12 months	Female	05/10/2023	Galloway	Subclinical	81	pos	neg	neg	neg	neg	ND	ND	5	17.83	no amplification	no amplification	no amplification	no amplification	neg	neg	neg	neg	neg	neg	neg	neg	Ext. Robot IDVET	22/05/2024	35	0-50 d	15	0-50 d	50	0-100 d	MAG FAST768: 034	80 µl	neat	06/06/2024	Ext. Robot IDVET
5311-6	6	2024-04-17	2024	Spring	4	Dairy	3	3 years	37	>24months	Female	12/04/2021	Hereford	Subclinical	81	pos	pos	neg	neg	pos	16S-Mass	SD	5	18.39	21.67	no amplification	no amplification	25.93	26000	neg	neg	4280	4.41497	neg	neg	3.63144	Ext, Robot IDVET	22/05/2024	35	0-50 d	15	0-50 d	50	0-100 d	MAG FAST768: 034	80 µl	neat	06/06/2024	Ext, Robot IDVET
5438-6	6	2024-04-17	2024	Spring	4	Dairy	2	2 years	29	>24months	Female	03/12/2021	Holstein Fresian	Subclinical	81	pos	pos	pos	pos	neg	16S-Mex-CMh	DD	5	18.51	22.26	25.34	33.53	no amplification	19000	16400	< LQ	neg	4.27875	4.21484	< LQ	neg	Ext, Robot IDVET	22/05/2024	35	0-50 d	15	0-50 d	50	0-100 d	MAG FAST768: 034	80 µl	neat	06/06/2024	Ext, Robot IDVET
5446-6	6	2024-04-17	2024	Spring	4	Dairy	2	2 years	25	>24months	Female	11/04/2022	Holstein Fresian	Subclinical	81	pos	pos	pos	neg	neg	16S-Mex	SD	5	17.9	25.51	25.35	no amplification	no amplification	10500	16300	neg	neg	4.02119	4.21219	neg	neg	Ext, Robot IDVET	22/05/2024	35	0-50 d	15	0-50 d	50	0-100 d	MAG FAST768: 034	80 µl	neat	06/06/2024	Ext, Robot IDVET
5452-6	6	2024-04-17	2024	Spring	4	Dairy	2	2 years	22	18 months-24 months	Female	14/06/2022	Hereford	Subclinical	81	pos	pos	neg	pos	pos	16S-CMh-Mass	DD	5	18.21	22.69	no amplification	30.29	28	15000	neg	34.1	1140	4.17609	neg	1.53275	3.0569	Ext, Robot IDVET	22/05/2024	35	0-50 d	15	0-50 d	50	0-100 d	MAG FAST768: 034	80 µl	neat	06/06/2024	Ext, Robot IDVET
5453-6	6	2024-04-17	2024	Spring	4	Dairy	2	2 years	22	18 months-24 months	Female	15/06/2022	Crossbred	Subclinical	81	pos	pos	pos	pos	pos	16S-Mex-CMh-Mass	TD	5	18.34	19.56	24.31	30	24.95	87000	28900	44.5	8030	4.93952	4.4609	1.64836	3.90472	Ext, Robot IDVET	22/05/2024	35	0-50 d	15	0-50 d	50	0-100 d	MAG FAST768: 034	80 µl	neat	06/06/2024	Ext, Robot IDVET
5471-6	6	2024-04-17	2024	Spring	4	Dairy	3	3 years	31	>24months	Female	12/10/2021	Angus	Subclinical	81	pos	pos	neg	neg	pos	16S-Mass	SD	5	18.95	25.96	no amplification	no amplification	31.51	2300	neg	neg	120	3.36173	neg	neg	2.07918	Ext, Robot IDVET	22/05/2024	35	0-50 d	15	0-50 d	50	0-100 d	MAG FAST768: 034	80 µl	neat	06/06/2024	Ext, Robot IDVET
5474-6	6	2024-04-17	2024	Spring	4	Dairy	2	2 years	30	>24months	Female	19/10/2021	Crossbred	Subclinical	81	pos	pos	pos	pos	neg	16S-Mex-CMh	DD	5	17.98	26.27	29.58	27.35	no amplification	1900	1570	513	neg	3.27875	3.1959	2.71012	neg	Ext, Robot IDVET	22/05/2024	35	0-50 d	15	0-50 d	50	0-100 d	MAG FAST768: 034	80 µl	neat	06/06/2024	Ext, Robot IDVET
5501-6	6	2024-04-17	2024	Spring	4	Dairy	1	0 -1 year	15	12-18 months	Male	17/01/2023	Angus	Subclinical	81	pos	pos	pos	pos	neg	16S-Mex-CMh	DD	5	18.45	25.42	28.46	27.85	no amplification	3100	2910	323	neg	3.49136	3.46389	2.5092	neg	Ext, Robot IDVET	22/05/2024	35	0-50 d	15	0-50 d	50	0-100 d	MAG FAST768: 034	80 µl	neat	06/06/2024	Ext, Robot IDVET
5502-6	6	2024-04-17	2024	Spring	4	Dairy	1	0 -1 year	13	12-18 months	Female	15/03/2023	Angus	Subclinical	81	pos	neg	neg	neg	neg	ND	ND	5	17.78	no amplification	no amplification	no amplification	no amplification	neg	neg	neg	neg	neg	neg	neg	neg	Ext. Robot IDVET	22/05/2024	35	0-50 d	15	0-50 d	50	0-100 d	MAG FAST768: 034	80 µl	neat	06/06/2024	Ext. Robot IDVET
5507-6	6	2024-04-17	2024	Spring	4	Dairy	1	0 -1 year	17	12-18 months	Female	02/12/2022	Wagyu	Subclinical	81	pos	pos	pos	pos	neg	16S-Mex-CMh	DD	5	18.22	24.77	27.67	28.68	no amplification	4500	4510	150	neg	3.65321	3.65418	2.17609	neg	Ext, Robot IDVET	22/05/2024	35	0-50 d	15	0-50 d	50	0-100 d	MAG FAST768: 034	80 µl	neat	06/06/2024	Ext, Robot IDVET
5512-6	6	2024-04-17	2024	Spring	4	Dairy	2	2 years	18	12-18 months	Male	16/10/2022	Angus	Subclinical	81	pos	pos	pos	pos	neg	16S-Mex-CMh	DD	5	18.6	26.77	27.09	30.09	no amplification	4990	6210	41	neg	3.6981	3.79309	1.61278	neg	Ext, Robot IDVET	22/05/2024	35	0-50 d	15	0-50 d	50	0-100 d	MAG FAST768: 034	80 µl	neat	06/06/2024	Ext, Robot IDVET
5519-6	6	2024-04-17	2024	Spring	4	Dairy	2	2 years	19	18 months-24 months	Female	13/09/2022	Wagyu	Subclinical	81	pos	pos	pos	pos	neg	16S-Mex-CMh	DD	5	17.61	24.45	26.94	27.86	no amplification	5500	6750	320	neg	3.74036	3.8293	2.50515	neg	Ext, Robot IDVET	22/05/2024	35	0-50 d	15	0-50 d	50	0-100 d	MAG FAST768: 034	80 µl	neat	06/06/2024	Ext, Robot IDVET
5522-6	6	2024-04-17	2024	Spring	4	Dairy	2	2 years	21	18 months-24 months	Female	03/08/2022	Hereford	Subclinical	81	pos	pos	pos	pos	pos	16S-Mex-CMh-Mass	TD	5	17.82	24.27	29.66	26.36	30.01	6000	1500	1280	314	3.77815	3.17609	3.10721	2.49693	Ext, Robot IDVET	22/05/2024	35	0-50 d	15	0-50 d	50	0-100 d	MAG FAST768: 034	80 µl	neat	06/06/2024	Ext, Robot IDVET
5527-6	6	2024-04-17	2024	Spring	4	Dairy	2	2 years	21	18 months-24 months	Female	02/08/2022	Angus	Subclinical	81	pos	pos	pos	pos	neg	16S-Mex-CMh	DD	5	18.58	28.69	28.97	31.33	no amplification	1600	2200	13.1	neg	3.20412	3.34242	1.11727	neg	Ext, Robot IDVET	22/05/2024	35	0-50 d	15	0-50 d	50	0-100 d	MAG FAST768: 034	80 µl	neat	06/06/2024	Ext, Robot IDVET
5533-6	6	2024-04-17	2024	Spring	4	Dairy	1	0 -1 year	17	12-18 months	Female	20/11/2022	Jersey	Subclinical	81	pos	pos	pos	pos	pos	16S-Mex-CMh-Mass	TD	5	19.12	29.3	29.35	29.56	30.85	1110	1780	66.8	183	3.04532	3.25042	1.82478	2.26245	Ext, Robot IDVET	22/05/2024	35	0-50 d	15	0-50 d	50	0-100 d	MAG FAST768: 034	80 µl	neat	06/06/2024	Ext, Robot IDVET
5534-6	6	2024-04-17	2024	Spring	4	Dairy	1	0 -1 year	16	12-18 months	Female	10/12/2022	Jersey	Subclinical	81	pos	pos	pos	pos	neg	16S-Mex-CMh	DD	5	18.96	24.38	27.24	28.24	no amplification	5700	5720	226	neg	3.75587	3.7574	2.35411	neg	Ext, Robot IDVET	22/05/2024	35	0-50 d	15	0-50 d	50	0-100 d	MAG FAST768: 034	80 µl	neat	06/06/2024	Ext, Robot IDVET
5535-6	6	2024-04-17	2024	Spring	4	Dairy	1	0 -1 year	14	12-18 months	Female	09/02/2023	Holstein Fresian	Subclinical	81	pos	pos	pos	neg	neg	16S-Mex	SD	5	18.71	21.59	24.9	no amplification	no amplification	28000	20900	neg	neg	4.44716	4.32015	neg	neg	Ext, Robot IDVET	22/05/2024	35	0-50 d	15	0-50 d	50	0-100 d	MAG FAST768: 034	80 µl	neat	06/06/2024	Ext, Robot IDVET
5536-6	6	2024-04-17	2024	Spring	4	Dairy	1	0 -1 year	10	6-12 months	Female	22/06/2023	Jersey	Subclinical	81	pos	neg	neg	neg	neg	ND	ND	5	18.57	no amplification	no amplification	no amplification	no amplification	neg	neg	neg	neg	neg	neg	neg	neg	Ext. Robot IDVET	22/05/2024	35	0-50 d	15	0-50 d	50	0-100 d	MAG FAST768: 034	80 µl	neat	06/06/2024	Ext. Robot IDVET
5537-6	6	2024-04-17	2024	Spring	4	Dairy	1	0 -1 year	10	6-12 months	Female	07/07/2023	Holstein Fresian	Subclinical	81	pos	neg	neg	neg	neg	ND	ND	5	17.47	no amplification	no amplification	no amplification	no amplification	neg	neg	neg	neg	neg	neg	neg	neg	Ext. Robot IDVET	22/05/2024	35	0-50 d	15	0-50 d	50	0-100 d	MAG FAST768: 034	80 µl	neat	06/06/2024	Ext. Robot IDVET
5539-6	6	2024-04-17	2024	Spring	4	Dairy	1	0 -1 year	9	6-12 months	Female	09/07/2023	Jersey	Subclinical	81	pos	pos	neg	neg	neg	16S only	discordant - 16S only	5	17.1	35.34	no amplification	no amplification	no amplification	< LQ	neg	neg	neg	< LQ	neg	neg	neg	Ext. Robot IDVET	22/05/2024	35	0-50 d	15	0-50 d	50	0-100 d	MAG FAST768: 034	80 µl	neat	06/06/2024	Ext. Robot IDVET
5540-6	6	2024-04-17	2024	Spring	4	Dairy	1	0 -1 year	9	6-12 months	Female	12/07/2023	Froment du Léon	Subclinical	81	pos	neg	neg	neg	neg	ND	ND	5	18.55	no amplification	no amplification	no amplification	no amplification	neg	neg	neg	neg	neg	neg	neg	neg	Ext. Robot IDVET	22/05/2024	35	0-50 d	15	0-50 d	50	0-100 d	MAG FAST768: 034	80 µl	neat	06/06/2024	Ext. Robot IDVET
5796-6	6	2024-04-17	2024	Spring	4	Dairy	7	> 5 years	84	>24months	Female	02/06/2017	Crossbred	Subclinical	81	pos	pos	neg	neg	pos	16S-Mass	SD	5	19.14	32.82	no amplification	no amplification	32.92	138	neg	neg	48.6	2.13988	neg	neg	1.68664	Ext, Robot IDVET	22/05/2024	35	0-50 d	15	0-50 d	50	0-100 d	MAG FAST768: 034	80 µl	neat	06/06/2024	Ext, Robot IDVET
5826-6	6	2024-04-17	2024	Spring	4	Dairy	6	> 5 years	71	>24months	Female	28/06/2018	Holstein Fresian	Subclinical	81	pos	pos	neg	neg	pos	16S-Mass	SD	5	17.99	26.9	no amplification	no amplification	33.21	1400	neg	neg	< LQ	3.14613	neg	neg	< LQ	Ext, Robot IDVET	22/05/2024	35	0-50 d	15	0-50 d	50	0-100 d	MAG FAST768: 034	80 µl	neat	06/06/2024	Ext, Robot IDVET
5838-6	6	2024-04-17	2024	Spring	4	Dairy	6	> 5 years	67	>24months	Female	15/10/2018	Holstein Fresian	Subclinical	81	pos	pos	pos	neg	pos	16S-Mex-Mass	DD	5	18.6	26.27	30.7	no amplification	32.22	1900	845	neg	76.2	3.27875	2.92686	neg	1.88195	Ext, Robot IDVET	22/05/2024	35	0-50 d	15	0-50 d	50	0-100 d	MAG FAST768: 034	80 µl	neat	06/06/2024	Ext, Robot IDVET
5869-6	6	2024-04-17	2024	Spring	4	Dairy	6	> 5 years	68	>24months	Female	07/09/2018	Crossbred	Subclinical	81	pos	pos	pos	pos	neg	16S-Mex-CMh	DD	5	18.96	29.43	30.15	30.88	no amplification	1030	1150	19.8	neg	3.01284	3.0607	1.29667	neg	Ext, Robot IDVET	22/05/2024	35	0-50 d	15	0-50 d	50	0-100 d	MAG FAST768: 034	80 µl	neat	06/06/2024	Ext, Robot IDVET
5870-6	6	2024-04-17	2024	Spring	4	Dairy	6	> 5 years	68	>24months	Female	06/09/2018	Crossbred	Subclinical	81	pos	pos	pos	pos	neg	16S-Mex-CMh	DD	5	17.96	29.6	31.09	28.72	no amplification	931	681	145	neg	2.96895	2.83315	2.16137	neg	Ext, Robot IDVET	22/05/2024	35	0-50 d	15	0-50 d	50	0-100 d	MAG FAST768: 034	80 µl	neat	06/06/2024	Ext, Robot IDVET
5872-6	6	2024-04-17	2024	Spring	4	Dairy	6	> 5 years	69	>24months	Female	20/08/2018	Crossbred	Subclinical	81	pos	pos	pos	pos	neg	16S-Mex-CMh	DD	5	21.88	31.26	33.43	32.55	no amplification	120	< LQ	< LQ	neg	2.07918	< LQ	< LQ	neg	Ext, Robot IDVET	22/05/2024	35	0-50 d	15	0-50 d	50	0-100 d	MAG FAST768: 034	80 µl	neat	06/06/2024	Ext, Robot IDVET
5993-6	6	2024-04-17	2024	Spring	4	Dairy	5	4 -5 years	56	>24months	Female	11/09/2019	Holstein Fresian	Subclinical	81	pos	pos	neg	pos	neg	16S-CMh	SD	5	18.94	28.89	no amplification	31.62	36.08	1420	neg	9.99	neg	3.15229	neg	0.999565	neg	Ext, Robot IDVET	22/05/2024	35	0-50 d	15	0-50 d	50	0-100 d	MAG FAST768: 034	80 µl	neat	06/06/2024	Ext, Robot IDVET
6000-6	6	2024-04-17	2024	Spring	4	Dairy	4	4 -5 years	53	>24months	Female	01/12/2019	Holstein Fresian	Subclinical	81	pos	pos	pos	pos	neg	16S-Mex-CMh	DD	5	18.97	29.86	31.59	33.92	no amplification	250	517	< LQ	neg	2.39794	2.71349	< LQ	neg	Ext, Robot IDVET	22/05/2024	35	0-50 d	15	0-50 d	50	0-100 d	MAG FAST768: 034	80 µl	neat	06/06/2024	Ext, Robot IDVET
6027-6	6	2024-04-17	2024	Spring	4	Dairy	4	4 -5 years	54	>24months	Female	22/11/2019	Wagyu	Subclinical	81	pos	pos	pos	pos	neg	16S-Mex-CMh	DD	5	18.05	30.47	34.96	30.67	no amplification	180	< LQ	24	neg	2.25527	< LQ	1.38021	neg	Ext, Robot IDVET	22/05/2024	35	0-50 d	15	0-50 d	50	0-100 d	MAG FAST768: 034	80 µl	neat	06/06/2024	Ext, Robot IDVET
6028-6	6	2024-04-17	2024	Spring	4	Dairy	4	4 -5 years	54	>24months	Female	21/11/2019	Angus	Subclinical	81	pos	pos	pos	pos	neg	16S-Mex-CMh	DD	5	18.02	28.23	28.44	30.91	no amplification	2100	2950	19.2	neg	3.32222	3.46982	1.2833	neg	Ext, Robot IDVET	22/05/2024	35	0-50 d	15	0-50 d	50	0-100 d	MAG FAST768: 034	80 µl	neat	06/06/2024	Ext, Robot IDVET
8022-6	6	2024-04-17	2024	Spring	4	Dairy	2	2 years	20	18 months-24 months	Female	20/08/2022	Holstein Fresian	Subclinical	81	pos	pos	pos	pos	pos	16S-Mex-CMh-Mass	TD	5	18.14	23.17	26.48	29.29	25.21	42200	8710	85.7	6790	4.62531	3.94002	1.93298	3.83187	Ext, Robot IDVET	22/05/2024	35	0-50 d	15	0-50 d	50	0-100 d	MAG FAST768: 034	80 µl	neat	06/06/2024	Ext, Robot IDVET
204-2	2	2024-09-13	2024	Automn	9	Dairy	4	4 -5 years	43	>24months	Female	10/03/2021	Salers	Clinical	15	pos	neg	neg	neg	neg	ND	ND	5	16.68	no amplification	no amplification	no amplification	no amplification	neg	neg	neg	neg	neg	neg	neg	neg	Ext. Robot IDVET	20/09/2024	7	0-50 d	5	0-50 d	12	0-100 d	MAG FAST768: 034	80 µl	neat	25/09/2024	Ext. Robot IDVET
1118-2	2	2025-01-11	2025	Winter	1	Dairy	4	4 -5 years	53	>24months	Female	09/09/2020	Holstein Fresian	Subclinical	15	pos	pos	neg	pos	neg	16S-CMh	SD	5	19	29.09	no amplification	26.73	no amplification	4730	neg	1040	neg	3.67486	neg	3.01703	neg	Ext, Robot IDVET	27/03/2025	75	50-100 d	8	0-50 d	83	0-100 d	MAG FAST768: 034	80 µl	neat	04/04/2025	Ext, Robot IDVET
1119-2	2	2025-01-11	2025	Winter	1	Dairy	4	4 -5 years	53	>24months	Female	11/09/2020	Brown Swiss	Subclinical	15	pos	pos	neg	pos	neg	16S-CMh	SD	5	20.04	33.5	no amplification	29.57	35.7	163	neg	83.2	neg	2.21219	neg	1.92012	neg	Ext, Robot IDVET	27/03/2025	75	50-100 d	8	0-50 d	83	0-100 d	MAG FAST768: 034	80 µl	neat	04/04/2025	Ext, Robot IDVET
1120-2	2	2025-01-11	2025	Winter	1	Dairy	4	4 -5 years	53	>24months	Female	12/09/2020	Holstein Fresian	Subclinical	15	pos	pos	pos	neg	neg	16S-Mex	SD	5	17.95	32.71	30.05	36.68	no amplification	650	465	neg	neg	2.81291	2.66745	neg	neg	Ext, Robot IDVET	27/03/2025	75	50-100 d	8	0-50 d	83	0-100 d	MAG FAST768: 034	80 µl	neat	04/04/2025	Ext, Robot IDVET
1122-2	2	2025-01-11	2025	Winter	1	Dairy	4	4 -5 years	53	>24months	Female	16/09/2020	Holstein Fresian	Subclinical	15	pos	pos	pos	neg	neg	16S-Mex	SD	5	18.34	34.04	32.04	no amplification	no amplification	296	12.4	neg	neg	2.47129	1.09342	neg	neg	Ext, Robot IDVET	27/03/2025	75	50-100 d	8	0-50 d	83	0-100 d	MAG FAST768: 034	80 µl	neat	04/04/2025	Ext, Robot IDVET
1132-2	2	2025-01-11	2025	Winter	1	Dairy	4	4 -5 years	52	>24months	Female	09/10/2020	Holstein Fresian	Subclinical	15	pos	pos	neg	pos	neg	16S-CMh	SD	5	17.87	33.83	no amplification	29.73	no amplification	335	neg	216	neg	2.52504	neg	2.33445	neg	Ext, Robot IDVET	27/03/2025	75	50-100 d	8	0-50 d	83	0-100 d	MAG FAST768: 034	80 µl	neat	04/04/2025	Ext, Robot IDVET
1135-2	2	2025-01-11	2025	Winter	1	Dairy	4	4 -5 years	52	>24months	Female	19/10/2020	Holstein Fresian	Subclinical	15	pos	pos	pos	pos	neg	16S-Mex-CMh	DD	5	18.45	29.85	28.99	31.18	no amplification	3530	3200	55.9	neg	3.54777	3.50515	1.74741	neg	Ext, Robot IDVET	27/03/2025	75	50-100 d	8	0-50 d	83	0-100 d	MAG FAST768: 034	80 µl	neat	04/04/2025	Ext, Robot IDVET
1141-2	2	2025-01-11	2025	Winter	1	Dairy	4	4 -5 years	51	>24months	Female	07/11/2020	Holstein Fresian	Subclinical	15	pos	pos	pos	pos	neg	16S-Mex-CMh	DD	5	21.76	30.72	31.41	28.58	no amplification	1360	14.2	201	neg	3.13354	1.15229	2.3032	neg	Ext, Robot IDVET	27/03/2025	75	50-100 d	8	0-50 d	83	0-100 d	MAG FAST768: 034	80 µl	neat	04/04/2025	Ext, Robot IDVET
1142-2	2	2025-01-11	2025	Winter	1	Dairy	4	4 -5 years	51	>24months	Female	10/11/2020	Holstein Fresian	Subclinical	15	pos	pos	pos	pos	neg	16S-Mex-CMh	DD	5	18.39	29.17	27.58	29.43	no amplification	5270	41800	285	neg	3.72181	4.62118	2.45484	neg	Ext, Robot IDVET	27/03/2025	75	50-100 d	8	0-50 d	83	0-100 d	MAG FAST768: 034	80 µl	neat	04/04/2025	Ext, Robot IDVET
1143-2	2	2025-01-11	2025	Winter	1	Dairy	4	4 -5 years	51	>24months	Female	12/11/2020	Holstein Fresian	Subclinical	15	pos	pos	pos	pos	neg	16S-Mex-CMh	DD	5	21.68	35.09	29.89	29.89	no amplification	< LQ	17900	122	neg	< LQ	4.2528530309798933	2.0863598306747484	neg	Ext. Robot IDVET	27/03/2025	75	50-100 d	8	0-50 d	83	0-100 d	MAG FAST768: 034	80 µl	neat	04/04/2025	Ext. Robot IDVET
1165-2	2	2025-01-11	2025	Winter	1	Dairy	4	4 -5 years	49	>24months	Female	21/12/2020	Holstein Fresian	Subclinical	15	pos	pos	pos	pos	neg	16S-Mex-CMh	DD	5	18.45	33.96	32.39	31.08	no amplification	310	6.56	61.4	neg	2.49136	0.816904	1.78817	neg	Ext, Robot IDVET	27/03/2025	75	50-100 d	8	0-50 d	83	0-100 d	MAG FAST768: 034	80 µl	neat	04/04/2025	Ext, Robot IDVET
1167-2	2	2025-01-11	2025	Winter	1	Dairy	4	4 -5 years	49	>24months	Female	25/12/2020	Holstein Fresian	Subclinical	15	pos	pos	pos	neg	pos	16S-Mex-Mass	DD	5	19.75	32.06	30.17	36.74	34.1	955	374	neg	< LQ	2.98	2.57287	neg	< LQ	Ext, Robot IDVET	27/03/2025	75	50-100 d	8	0-50 d	83	0-100 d	MAG FAST768: 034	80 µl	neat	04/04/2025	Ext, Robot IDVET
1168-2	2	2025-01-11	2025	Winter	1	Dairy	4	4 -5 years	49	>24months	Female	25/12/2020	Holstein Fresian	Subclinical	15	pos	pos	pos	pos	neg	16S-Mex-CMh	DD	5	18.29	36.54	34.5	34	no amplification	67.5	< LQ	< LQ	neg	1.8293	< LQ	< LQ	neg	Ext, Robot IDVET	27/03/2025	75	50-100 d	8	0-50 d	83	0-100 d	MAG FAST768: 034	80 µl	neat	04/04/2025	Ext, Robot IDVET
1175-2	2	2025-01-11	2025	Winter	1	Dairy	4	4 -5 years	49	>24months	Female	06/01/2021	Holstein Fresian	Subclinical	15	pos	pos	pos	pos	neg	16S-Mex-CMh	DD	5	18.56	29.12	27.82	34.81	no amplification	4620	12200	< LQ	neg	3.66464	4.08636	< LQ	neg	Ext, Robot IDVET	27/03/2025	75	50-100 d	8	0-50 d	83	0-100 d	MAG FAST768: 034	80 µl	neat	04/04/2025	Ext, Robot IDVET
1176-2	2	2025-01-11	2025	Winter	1	Dairy	4	4 -5 years	49	>24months	Female	08/01/2021	Holstein Fresian	Subclinical	15	pos	pos	pos	pos	neg	16S-Mex-CMh	DD	5	19.65	30.93	28.7	35.89	35.01	1860	5430	< LQ	neg	3.26951	3.7348	< LQ	neg	Ext, Robot IDVET	27/03/2025	75	50-100 d	8	0-50 d	83	0-100 d	MAG FAST768: 034	80 µl	neat	04/04/2025	Ext, Robot IDVET
1181-2	2	2025-01-11	2025	Winter	1	Dairy	4	4 -5 years	49	>24months	Female	14/01/2021	Brown Swiss	Subclinical	15	pos	pos	pos	pos	pos	16S-Mex-CMh-Mass	TD	5	18.28	26.83	30.3	27.31	27.28	21000	295	2050	14800	4.32222	2.46982	3.31175	4.17026	Ext, Robot IDVET	27/03/2025	75	50-100 d	8	0-50 d	83	0-100 d	MAG FAST768: 034	80 µl	neat	04/04/2025	Ext, Robot IDVET
1190-2	2	2025-01-11	2025	Winter	1	Dairy	4	4 -5 years	48	>24months	Female	09/02/2021	Salers	Subclinical	15	pos	pos	pos	pos	neg	16S-Mex-CMh	DD	5	21.25	28.38	30.48	30.48	no amplification	7630	4860	94.3	neg	3.88252	3.68664	1.97451	neg	Ext, Robot IDVET	27/03/2025	75	50-100 d	8	0-50 d	83	0-100 d	MAG FAST768: 034	80 µl	neat	04/04/2025	Ext, Robot IDVET
1193-2	2	2025-01-11	2025	Winter	1	Dairy	4	4 -5 years	48	>24months	Female	12/02/2021	Salers	Subclinical	15	pos	pos	neg	neg	neg	16S only	discordant - 16S only	5	21.66	36.88	36.17	36.17	no amplification	< LQ	neg	neg	neg	< LQ	neg	neg	neg	Ext. Robot IDVET	27/03/2025	75	50-100 d	8	0-50 d	83	0-100 d	MAG FAST768: 034	80 µl	neat	04/04/2025	Ext. Robot IDVET
1194-2	2	2025-01-11	2025	Winter	1	Dairy	4	4 -5 years	48	>24months	Female	13/02/2021	Holstein Fresian	Subclinical	15	pos	pos	neg	pos	neg	16S-CMh	SD	5	18.53	30.11	no amplification	27.35	no amplification	3020	neg	1980	neg	3.48001	neg	3.29667	neg	Ext, Robot IDVET	27/03/2025	75	50-100 d	8	0-50 d	83	0-100 d	MAG FAST768: 034	80 µl	neat	04/04/2025	Ext, Robot IDVET
1201-2	2	2025-01-11	2025	Winter	1	Dairy	4	4 -5 years	47	>24months	Female	02/03/2021	Holstein Fresian	Subclinical	15	pos	pos	neg	pos	neg	16S-CMh	SD	5	17.86	35.68	no amplification	34.38	no amplification	< LQ	neg	< LQ	neg	< LQ	neg	< LQ	neg	Ext. Robot IDVET	27/03/2025	75	50-100 d	8	0-50 d	83	0-100 d	MAG FAST768: 034	80 µl	neat	04/04/2025	Ext. Robot IDVET
1205-2	2	2025-01-11	2025	Winter	1	Dairy	4	4 -5 years	47	>24months	Female	12/03/2021	Brown Swiss	Subclinical	15	pos	pos	pos	neg	neg	16S-Mex	SD	5	19.48	33.94	32.71	no amplification	no amplification	117	1.24	neg	neg	2.06819	0.1	neg	neg	Ext, Robot IDVET	27/03/2025	75	50-100 d	8	0-50 d	83	0-100 d	MAG FAST768: 034	80 µl	neat	04/04/2025	Ext, Robot IDVET
1214-2	2	2025-01-11	2025	Winter	1	Dairy	4	4 -5 years	45	>24months	Female	21/04/2021	Holstein Fresian	Subclinical	15	pos	pos	pos	pos	pos	16S-Mex-CMh-Mass	TD	5	17.98	28.98	33.71	31.32	28.94	5900	< LQ	49.1	4910	3.77085	< LQ	1.69108	3.69108	Ext, Robot IDVET	27/03/2025	75	50-100 d	8	0-50 d	83	0-100 d	MAG FAST768: 034	80 µl	neat	04/04/2025	Ext, Robot IDVET
1222-2	2	2025-01-11	2025	Winter	1	Dairy	4	4 -5 years	45	>24months	Female	05/05/2021	Holstein Fresian	Subclinical	15	pos	neg	neg	neg	neg	ND	ND	5	17.8	no amplification	no amplification	no amplification	no amplification	neg	neg	neg	neg	neg	neg	neg	neg	Ext. Robot IDVET	27/03/2025	75	50-100 d	8	0-50 d	83	0-100 d	MAG FAST768: 034	80 µl	neat	04/04/2025	Ext. Robot IDVET
133-2	2	2025-01-11	2025	Winter	1	Dairy	5	4 -5 years	62	>24months	Female	11/12/2019	Brown Swiss	Subclinical	15	pos	pos	neg	pos	neg	16S-CMh	SD	5	19.27	34.05	36.08	30.1	no amplification	294	neg	153	neg	2.46835	neg	2.18469	neg	Ext, Robot IDVET	27/03/2025	75	50-100 d	8	0-50 d	83	0-100 d	MAG FAST768: 034	80 µl	neat	04/04/2025	Ext, Robot IDVET
159-2	2	2025-01-11	2025	Winter	1	Dairy	5	4 -5 years	60	>24months	Female	20/02/2020	Holstein Fresian	Subclinical	15	pos	pos	pos	pos	pos	16S-Mex-CMh-Mass	TD	5	18.69	27.34	26.63	35.38	28.58	15600	236000	< LQ	6230	4.19312	5.37291	< LQ	3.79449	Ext, Robot IDVET	27/03/2025	75	50-100 d	8	0-50 d	83	0-100 d	MAG FAST768: 034	80 µl	neat	04/04/2025	Ext, Robot IDVET
160-2	2	2025-01-11	2025	Winter	1	Dairy	5	4 -5 years	60	>24months	Female	04/02/2020	Holstein Fresian	Subclinical	15	pos	pos	pos	pos	neg	16S-Mex-CMh	DD	5	18.52	32.5	32.95	29.88	35.3	736	2.37	188	neg	2.86688	0.374748	2.27416	neg	Ext, Robot IDVET	27/03/2025	75	50-100 d	8	0-50 d	83	0-100 d	MAG FAST768: 034	80 µl	neat	04/04/2025	Ext, Robot IDVET
179-2	2	2025-01-11	2025	Winter	1	Dairy	5	4 -5 years	58	>24months	Female	26/03/2020	Holstein Fresian	Subclinical	15	pos	pos	pos	pos	neg	16S-Mex-CMh	DD	5	20.11	31.58	29.77	29.76	no amplification	1270	774	210	neg	3.1038	2.88874	2.32222	neg	Ext, Robot IDVET	27/03/2025	75	50-100 d	8	0-50 d	83	0-100 d	MAG FAST768: 034	80 µl	neat	04/04/2025	Ext, Robot IDVET
191-2	2	2025-01-11	2025	Winter	1	Dairy	5	4 -5 years	56	>24months	Female	02/06/2020	Holstein Fresian	Subclinical	15	pos	pos	neg	pos	neg	16S-CMh	SD	5	19.29	32.54	no amplification	30.1	no amplification	719	neg	153	neg	2.85673	neg	2.18469	neg	Ext, Robot IDVET	27/03/2025	75	50-100 d	8	0-50 d	83	0-100 d	MAG FAST768: 034	80 µl	neat	04/04/2025	Ext, Robot IDVET
192-2	2	2025-01-11	2025	Winter	1	Dairy	5	4 -5 years	56	>24months	Female	11/06/2020	Holstein Fresian	Subclinical	15	pos	pos	pos	pos	neg	16S-Mex-CMh	DD	5	21.46	33.5	27.9	27.9	no amplification	597	1450000	287	neg	2.77597	6.16137	2.45788	neg	Ext, Robot IDVET	27/03/2025	75	50-100 d	8	0-50 d	83	0-100 d	MAG FAST768: 034	80 µl	neat	04/04/2025	Ext, Robot IDVET
194-2	2	2025-01-11	2025	Winter	1	Dairy	5	4 -5 years	56	>24months	Female	19/06/2020	Holstein Fresian	Subclinical	15	pos	pos	pos	pos	neg	16S-Mex-CMh	DD	5	18.47	33.22	31.06	34.2	no amplification	481	73.9	< LQ	neg	2.68215	1.86864	< LQ	neg	Ext, Robot IDVET	27/03/2025	75	50-100 d	8	0-50 d	83	0-100 d	MAG FAST768: 034	80 µl	neat	04/04/2025	Ext, Robot IDVET
2700-2	2	2025-01-11	2025	Winter	1	Dairy	4	4 -5 years	44	>24months	Female	03/06/2021	Holstein Fresian	Subclinical	15	pos	pos	pos	pos	neg	16S-Mex-CMh	DD	5	21.71	33.91	33.11	30.78	no amplification	320	< LQ	81.2	neg	2.50515	< LQ	1.90956	neg	Ext, Robot IDVET	27/03/2025	75	50-100 d	8	0-50 d	83	0-100 d	MAG FAST768: 034	80 µl	neat	04/04/2025	Ext, Robot IDVET
2717-2	2	2025-01-11	2025	Winter	1	Dairy	3	3 years	41	>24months	Female	18/08/2021	Holstein Fresian	Subclinical	15	pos	pos	pos	pos	neg	16S-Mex-CMh	DD	5	17.89	28.31	28.17	27.37	no amplification	8770	14300	1940	neg	3.943	4.15534	3.2878	neg	Ext, Robot IDVET	27/03/2025	75	50-100 d	8	0-50 d	83	0-100 d	MAG FAST768: 034	80 µl	neat	04/04/2025	Ext, Robot IDVET
2724-2	2	2025-01-11	2025	Winter	1	Dairy	3	3 years	41	>24months	Female	01/09/2021	Holstein Fresian	Subclinical	15	pos	pos	pos	pos	pos	16S-Mex-CMh-Mass	TD	5	21.59	30.62	30.01	30.01	32.12	2500	13700	116	724	3.39794	4.13672	2.06446	2.85974	Ext, Robot IDVET	27/03/2025	75	50-100 d	8	0-50 d	83	0-100 d	MAG FAST768: 034	80 µl	neat	04/04/2025	Ext, Robot IDVET
2727-2	2	2025-01-11	2025	Winter	1	Dairy	3	3 years	41	>24months	Female	14/09/2021	Brown Swiss	Subclinical	15	pos	pos	pos	pos	neg	16S-Mex-CMh	DD	5	18.01	36.77	35.56	34.55	no amplification	< LQ	< LQ	< LQ	neg	< LQ	< LQ	< LQ	neg	Ext. Robot IDVET	27/03/2025	75	50-100 d	8	0-50 d	83	0-100 d	MAG FAST768: 034	80 µl	neat	04/04/2025	Ext. Robot IDVET
2737-2	2	2025-01-11	2025	Winter	1	Dairy	3	3 years	39	>24months	Female	15/10/2021	Holstein Fresian	Subclinical	15	pos	pos	pos	pos	neg	16S-Mex-CMh	DD	5	18.21	27.01	26.34	28.3	no amplification	18900	399000	817	neg	4.27646	5.60097	2.91222	neg	Ext, Robot IDVET	27/03/2025	75	50-100 d	8	0-50 d	83	0-100 d	MAG FAST768: 034	80 µl	neat	04/04/2025	Ext, Robot IDVET
2739-2	2	2025-01-11	2025	Winter	1	Dairy	3	3 years	39	>24months	Female	19/10/2021	Holstein Fresian	Subclinical	15	pos	pos	pos	pos	neg	16S-Mex-CMh	DD	5	20.56	30.49	32.04	32.04	no amplification	2670	155	< LQ	neg	3.42651	2.19033	< LQ	neg	Ext, Robot IDVET	27/03/2025	75	50-100 d	8	0-50 d	83	0-100 d	MAG FAST768: 034	80 µl	neat	04/04/2025	Ext, Robot IDVET
2741-2	2	2025-01-11	2025	Winter	1	Dairy	3	3 years	39	>24months	Female	19/10/2021	Salers	Subclinical	15	pos	pos	pos	pos	neg	16S-Mex-CMh	DD	5	23.25	32.87	3.93	3.93	no amplification	816	1.39e+29	8940000	neg	2.91169	29.143	6.95134	neg	Ext, Robot IDVET	27/03/2025	75	50-100 d	8	0-50 d	83	0-100 d	MAG FAST768: 034	80 µl	neat	04/04/2025	Ext, Robot IDVET
2751-2	2	2025-01-11	2025	Winter	1	Dairy	3	3 years	39	>24months	Female	10/11/2021	Holstein Fresian	Subclinical	15	pos	pos	pos	pos	neg	16S-Mex-CMh	DD	5	19.42	31.7	30.3	28.82	no amplification	1180	295	503	neg	3.07188	2.46982	2.70157	neg	Ext, Robot IDVET	27/03/2025	75	50-100 d	8	0-50 d	83	0-100 d	MAG FAST768: 034	80 µl	neat	04/04/2025	Ext, Robot IDVET
2755-2	2	2025-01-11	2025	Winter	1	Dairy	3	3 years	38	>24months	Female	24/11/2021	Brown Swiss	Subclinical	15	pos	pos	pos	pos	neg	16S-Mex-CMh	DD	5	19	30.86	30.56	32.13	no amplification	1230	70.4	< LQ	neg	3.08991	1.84757	< LQ	neg	Ext, Robot IDVET	27/03/2025	75	50-100 d	8	0-50 d	83	0-100 d	MAG FAST768: 034	80 µl	neat	04/04/2025	Ext, Robot IDVET
2756-2	2	2025-01-11	2025	Winter	1	Dairy	3	3 years	38	>24months	Female	24/11/2021	Brown Swiss	Subclinical	15	pos	pos	pos	pos	pos	16S-Mex-CMh-Mass	TD	5	17.55	29.06	29.45	26.97	29.41	5630	1390	2820	3590	3.75051	3.14301	3.45025	3.55509	Ext, Robot IDVET	27/03/2025	75	50-100 d	8	0-50 d	83	0-100 d	MAG FAST768: 034	80 µl	neat	04/04/2025	Ext, Robot IDVET
2768-2	2	2025-01-11	2025	Winter	1	Dairy	3	3 years	38	>24months	Female	08/12/2021	Holstein Fresian	Subclinical	15	pos	pos	pos	neg	neg	16S-Mex	SD	5	18.3	34.58	33.35	no amplification	37.13	215	< LQ	neg	neg	2.33244	< LQ	neg	neg	Ext, Robot IDVET	27/03/2025	75	50-100 d	8	0-50 d	83	0-100 d	MAG FAST768: 034	80 µl	neat	04/04/2025	Ext, Robot IDVET
2777-2	2	2025-01-11	2025	Winter	1	Dairy	3	3 years	37	>24months	Female	16/12/2021	Holstein Fresian	Subclinical	15	pos	pos	pos	pos	neg	16S-Mex-CMh	DD	5	18.32	29.51	28.34	30.99	no amplification	4310	10500	66.7	neg	3.63448	4.02119	1.82413	neg	Ext, Robot IDVET	27/03/2025	75	50-100 d	8	0-50 d	83	0-100 d	MAG FAST768: 034	80 µl	neat	04/04/2025	Ext, Robot IDVET
2781-2	2	2025-01-11	2025	Winter	1	Dairy	3	3 years	37	>24months	Female	02/01/2022	Holstein Fresian	Subclinical	15	pos	pos	neg	pos	pos	16S-CMh-Mass	DD	5	18.63	25.31	no amplification	29.02	25.33	51700	neg	418	53800	4.71349	neg	2.62118	4.73078	Ext, Robot IDVET	27/03/2025	75	50-100 d	8	0-50 d	83	0-100 d	MAG FAST768: 034	80 µl	neat	04/04/2025	Ext, Robot IDVET
2788-2	2	2025-01-11	2025	Winter	1	Dairy	3	3 years	37	>24months	Female	09/01/2022	Holstein Fresian	Subclinical	15	pos	pos	pos	pos	neg	16S-Mex-CMh	DD	5	21.68	33.31	27.76	27.76	no amplification	656	1970000	305	neg	2.8169	6.29447	2.4843	neg	Ext, Robot IDVET	27/03/2025	75	50-100 d	8	0-50 d	83	0-100 d	MAG FAST768: 034	80 µl	neat	04/04/2025	Ext, Robot IDVET
2793-2	2	2025-01-11	2025	Winter	1	Dairy	3	3 years	36	>24months	Female	18/01/2022	Holstein Fresian	Subclinical	15	pos	pos	pos	pos	neg	16S-Mex-CMh	DD	5	21.13	30.36	31.99	26.45	no amplification	1800	4.78	1340	neg	3.25527	0.679428	3.1271	neg	Ext, Robot IDVET	27/03/2025	75	50-100 d	8	0-50 d	83	0-100 d	MAG FAST768: 034	80 µl	neat	04/04/2025	Ext, Robot IDVET
2795-2	2	2025-01-11	2025	Winter	1	Dairy	3	3 years	36	>24months	Female	22/01/2022	Holstein Fresian	Subclinical	15	pos	pos	pos	pos	neg	16S-Mex-CMh	DD	5	18.19	27.57	26.58	27.44	no amplification	13600	258000	1820	neg	4.13354	5.41162	3.26007	neg	Ext, Robot IDVET	27/03/2025	75	50-100 d	8	0-50 d	83	0-100 d	MAG FAST768: 034	80 µl	neat	04/04/2025	Ext, Robot IDVET
2802-2	2	2025-01-11	2025	Winter	1	Dairy	3	3 years	35	>24months	Female	13/02/2022	Holstein Fresian	Subclinical	15	pos	pos	pos	pos	neg	16S-Mex-CMh	DD	5	20.07	32.08	34.07	28.87	no amplification	483	< LQ	155	neg	2.68395	< LQ	2.19033	neg	Ext, Robot IDVET	27/03/2025	75	50-100 d	8	0-50 d	83	0-100 d	MAG FAST768: 034	80 µl	neat	04/04/2025	Ext, Robot IDVET
2812-2	2	2025-01-11	2025	Winter	1	Dairy	3	3 years	34	>24months	Female	26/03/2022	Holstein Fresian	Subclinical	15	pos	pos	pos	pos	pos	16S-Mex-CMh-Mass	TD	5	17.94	29.18	27.96	31.81	34.87	5240	20900	31.1	< LQ	3.71933	4.32015	1.49276	< LQ	Ext, Robot IDVET	27/03/2025	75	50-100 d	8	0-50 d	83	0-100 d	MAG FAST768: 034	80 µl	neat	04/04/2025	Ext, Robot IDVET
2814-2	2	2025-01-11	2025	Winter	1	Dairy	3	3 years	34	>24months	Female	28/03/2022	Holstein Fresian	Subclinical	15	pos	pos	pos	pos	neg	16S-Mex-CMh	DD	5	18.39	27.66	27.02	34.14	no amplification	12900	116000	< LQ	neg	4.11059	5.06446	< LQ	neg	Ext, Robot IDVET	27/03/2025	75	50-100 d	8	0-50 d	83	0-100 d	MAG FAST768: 034	80 µl	neat	04/04/2025	Ext, Robot IDVET
2821-2	2	2025-01-11	2025	Winter	1	Dairy	3	3 years	33	>24months	Female	19/04/2022	Holstein Fresian	Subclinical	15	pos	pos	neg	pos	pos	16S-CMh-Mass	DD	5	18.83	30.4	no amplification	28.41	31.36	2550	neg	737	985	3.40654	neg	2.86747	2.99344	Ext, Robot IDVET	27/03/2025	75	50-100 d	8	0-50 d	83	0-100 d	MAG FAST768: 034	80 µl	neat	04/04/2025	Ext, Robot IDVET
2822-2	2	2025-01-11	2025	Winter	1	Dairy	3	3 years	33	>24months	Female	06/05/2022	Holstein Fresian	Subclinical	15	pos	pos	pos	pos	neg	16S-Mex-CMh	DD	5	19.44	28.8	27.73	28.72	no amplification	5900	14400	177	neg	3.77085	4.15836	2.24797	neg	Ext, Robot IDVET	27/03/2025	75	50-100 d	8	0-50 d	83	0-100 d	MAG FAST768: 034	80 µl	neat	04/04/2025	Ext, Robot IDVET
2823-2	2	2025-01-11	2025	Winter	1	Dairy	3	3 years	33	>24months	Female	07/05/2022	Holstein Fresian	Subclinical	15	pos	pos	pos	pos	neg	16S-Mex-CMh	DD	5	20.4	34.83	30.3	27.8	36.95	59.2	115	402	neg	1.77232	2.0607	2.60423	neg	Ext, Robot IDVET	27/03/2025	75	50-100 d	8	0-50 d	83	0-100 d	MAG FAST768: 034	80 µl	neat	04/04/2025	Ext, Robot IDVET
2826-2	2	2025-01-11	2025	Winter	1	Dairy	3	3 years	32	>24months	Female	18/05/2022	Holstein Fresian	Subclinical	15	pos	pos	neg	pos	neg	16S-CMh	SD	5	19.04	31.65	no amplification	28.17	no amplification	671	neg	289	neg	2.82672	neg	2.4609	neg	Ext, Robot IDVET	27/03/2025	75	50-100 d	8	0-50 d	83	0-100 d	MAG FAST768: 034	80 µl	neat	04/04/2025	Ext, Robot IDVET
3616-2	2	2025-01-11	2025	Winter	1	Dairy	8	> 5 years	100	>24months	Female	11/10/2016	Holstein Fresian	Subclinical	15	pos	pos	neg	neg	neg	16S only	discordant - 16S only	5	21.57	35.91	37.16	37.16	35.41	< LQ	neg	neg	neg	< LQ	neg	neg	neg	Ext. Robot IDVET	27/03/2025	75	50-100 d	8	0-50 d	83	0-100 d	MAG FAST768: 034	80 µl	neat	04/04/2025	Ext. Robot IDVET
3840-2	2	2025-01-11	2025	Winter	1	Dairy	3	3 years	30	>24months	Female	12/07/2022	Holstein Fresian	Subclinical	15	pos	pos	pos	pos	neg	16S-Mex-CMh	DD	5	18.98	21.64	21.22	30.37	no amplification	1390000	2980000000	40.8	neg	6.14301	9.47422	1.61066	neg	Ext, Robot IDVET	27/03/2025	75	50-100 d	8	0-50 d	83	0-100 d	MAG FAST768: 034	80 µl	neat	04/04/2025	Ext, Robot IDVET
3845-2	2	2025-01-11	2025	Winter	1	Dairy	2	2 years	30	>24months	Female	31/07/2022	Holstein Fresian	Subclinical	15	pos	pos	pos	pos	neg	16S-Mex-CMh	DD	5	19.33	32.77	32.49	30.34	no amplification	285	1.87	41.9	neg	2.45484	0.271842	1.62221	neg	Ext, Robot IDVET	27/03/2025	75	50-100 d	8	0-50 d	83	0-100 d	MAG FAST768: 034	80 µl	neat	04/04/2025	Ext, Robot IDVET
3853-2	2	2025-01-11	2025	Winter	1	Dairy	2	2 years	29	>24months	Female	23/08/2022	Holstein Fresian	Subclinical	15	pos	pos	pos	pos	neg	16S-Mex-CMh	DD	5	17.98	30.15	30.26	27.15	no amplification	2950	317	2380	neg	3.46982	2.50106	3.37658	neg	Ext, Robot IDVET	27/03/2025	75	50-100 d	8	0-50 d	83	0-100 d	MAG FAST768: 034	80 µl	neat	04/04/2025	Ext, Robot IDVET
3855-2	2	2025-01-11	2025	Winter	1	Dairy	2	2 years	29	>24months	Female	24/08/2022	Holstein Fresian	Subclinical	15	pos	pos	pos	pos	neg	16S-Mex-CMh	DD	5	19.44	30.87	30.47	26.04	37.12	1930	217	6700	neg	3.28556	2.33646	3.82607	neg	Ext, Robot IDVET	27/03/2025	75	50-100 d	8	0-50 d	83	0-100 d	MAG FAST768: 034	80 µl	neat	04/04/2025	Ext, Robot IDVET
3860-2	2	2025-01-11	2025	Winter	1	Dairy	2	2 years	29	>24months	Female	04/09/2022	Brown Swiss	Subclinical	15	pos	pos	pos	pos	neg	16S-Mex-CMh	DD	5	18.94	25.55	24.63	28.31	no amplification	70500	4900000	255	neg	4.84819	6.6902	2.40654	neg	Ext, Robot IDVET	27/03/2025	75	50-100 d	8	0-50 d	83	0-100 d	MAG FAST768: 034	80 µl	neat	04/04/2025	Ext, Robot IDVET
3861-2	2	2025-01-11	2025	Winter	1	Dairy	2	2 years	29	>24months	Female	09/09/2022	Holstein Fresian	Subclinical	15	pos	pos	neg	pos	neg	16S-CMh	SD	5	19.75	37.2	no amplification	33.86	no amplification	< LQ	neg	< LQ	neg	< LQ	neg	< LQ	neg	Ext. Robot IDVET	27/03/2025	75	50-100 d	8	0-50 d	83	0-100 d	MAG FAST768: 034	80 µl	neat	04/04/2025	Ext. Robot IDVET
3863-2	2	2025-01-11	2025	Winter	1	Dairy	2	2 years	28	>24months	Female	12/09/2022	Holstein Fresian	Subclinical	15	pos	pos	neg	pos	pos	16S-CMh-Mass	DD	5	18.64	30.42	no amplification	30.14	31.33	1710	neg	50.1	1680	3.233	neg	1.69984	3.22531	Ext, Robot IDVET	27/03/2025	75	50-100 d	8	0-50 d	83	0-100 d	MAG FAST768: 034	80 µl	neat	04/04/2025	Ext, Robot IDVET
3870-2	2	2025-01-11	2025	Winter	1	Dairy	2	2 years	28	>24months	Female	20/09/2022	Holstein Fresian	Subclinical	15	pos	pos	pos	neg	neg	16S-Mex	SD	5	18.61	28.56	27.33	36.17	no amplification	7560	65800	neg	neg	3.87852	4.81823	neg	neg	Ext, Robot IDVET	27/03/2025	75	50-100 d	8	0-50 d	83	0-100 d	MAG FAST768: 034	80 µl	neat	04/04/2025	Ext, Robot IDVET
3888-2	2	2025-01-11	2025	Winter	1	Dairy	2	2 years	27	>24months	Female	20/10/2022	Holstein Fresian	Subclinical	15	pos	pos	pos	pos	neg	16S-Mex-CMh	DD	5	20.03	31.95	30.89	30.89	no amplification	1290	1970	79	neg	3.11059	3.29447	1.89763	neg	Ext, Robot IDVET	27/03/2025	75	50-100 d	8	0-50 d	83	0-100 d	MAG FAST768: 034	80 µl	neat	04/04/2025	Ext, Robot IDVET
3889-2	2	2025-01-11	2025	Winter	1	Dairy	2	2 years	27	>24months	Female	21/10/2022	Holstein Fresian	Subclinical	15	pos	pos	neg	pos	neg	16S-CMh	SD	5	19.26	30.37	no amplification	27.35	no amplification	1780	neg	600	neg	3.25042	neg	2.77815	neg	Ext, Robot IDVET	27/03/2025	75	50-100 d	8	0-50 d	83	0-100 d	MAG FAST768: 034	80 µl	neat	04/04/2025	Ext, Robot IDVET
3898-2	2	2025-01-11	2025	Winter	1	Dairy	2	2 years	26	>24months	Female	18/11/2022	Holstein Fresian	Subclinical	15	pos	pos	pos	pos	neg	16S-Mex-CMh	DD	5	19.88	31.06	32.39	27.84	no amplification	1050	2.25	388	neg	3.02119	0.352183	2.58883	neg	Ext, Robot IDVET	27/03/2025	75	50-100 d	8	0-50 d	83	0-100 d	MAG FAST768: 034	80 µl	neat	04/04/2025	Ext, Robot IDVET
3899-2	2	2025-01-11	2025	Winter	1	Dairy	2	2 years	26	>24months	Female	19/11/2022	Holstein Fresian	Subclinical	15	pos	pos	pos	pos	neg	16S-Mex-CMh	DD	5	18.46	31.37	29.42	33.54	no amplification	1440	1470	< LQ	neg	3.15836	3.16732	< LQ	neg	Ext, Robot IDVET	27/03/2025	75	50-100 d	8	0-50 d	83	0-100 d	MAG FAST768: 034	80 µl	neat	04/04/2025	Ext, Robot IDVET
3901-2	2	2025-01-11	2025	Winter	1	Dairy	2	2 years	26	>24months	Female	22/11/2022	Holstein Fresian	Subclinical	15	pos	neg	neg	neg	neg	ND	ND	5	19.24	38.24	no amplification	no amplification	no amplification	neg	neg	neg	neg	neg	neg	neg	neg	Ext. Robot IDVET	27/03/2025	75	50-100 d	8	0-50 d	83	0-100 d	MAG FAST768: 034	80 µl	neat	04/04/2025	Ext. Robot IDVET
3914-2	2	2025-01-11	2025	Winter	1	Dairy	2	2 years	25	>24months	Female	21/12/2022	Holstein Fresian	Subclinical	15	pos	pos	pos	pos	pos	16S-Mex-CMh-Mass	TD	5	18.57	29.4	31.55	27.2	29.76	4600	30.3	2270	2850	3.66276	1.48144	3.35603	3.45484	Ext, Robot IDVET	27/03/2025	75	50-100 d	8	0-50 d	83	0-100 d	MAG FAST768: 034	80 µl	neat	04/04/2025	Ext, Robot IDVET
3922-2	2	2025-01-11	2025	Winter	1	Dairy	2	2 years	25	>24months	Female	03/01/2023	Holstein Fresian	Subclinical	15	pos	pos	pos	pos	neg	16S-Mex-CMh	DD	5	20.12	32.07	29.82	29.82	no amplification	1220	20900	125	neg	3.08636	4.32015	2.09691	neg	Ext, Robot IDVET	27/03/2025	75	50-100 d	8	0-50 d	83	0-100 d	MAG FAST768: 034	80 µl	neat	04/04/2025	Ext, Robot IDVET
3923-2	2	2025-01-11	2025	Winter	1	Dairy	2	2 years	25	>24months	Female	03/01/2023	Holstein Fresian	Subclinical	15	pos	pos	pos	pos	neg	16S-Mex-CMh	DD	5	20.92	29.64	28.78	28.78	35.77	4070	207000	196	neg	3.60959	5.31597	2.29226	neg	Ext, Robot IDVET	27/03/2025	75	50-100 d	8	0-50 d	83	0-100 d	MAG FAST768: 034	80 µl	neat	04/04/2025	Ext, Robot IDVET
3927-2	2	2025-01-11	2025	Winter	1	Dairy	2	2 years	24	18 months-24 months	Female	11/01/2023	Holstein Fresian	Subclinical	15	pos	pos	pos	pos	pos	16S-Mex-CMh-Mass	TD	5	21.39	30.5	26.51	26.51	29.64	2660	31100000	523	3720	3.42488	7.49276	2.7185	3.57054	Ext, Robot IDVET	27/03/2025	75	50-100 d	8	0-50 d	83	0-100 d	MAG FAST768: 034	80 µl	neat	04/04/2025	Ext, Robot IDVET
3929-2	2	2025-01-11	2025	Winter	1	Dairy	2	2 years	24	18 months-24 months	Female	16/01/2023	Holstein Fresian	Subclinical	15	pos	pos	pos	pos	neg	16S-Mex-CMh	DD	5	21.79	36.66	34.97	34.97	no amplification	< LQ	< LQ	< LQ	neg	< LQ	< LQ	< LQ	neg	Ext. Robot IDVET	27/03/2025	75	50-100 d	8	0-50 d	83	0-100 d	MAG FAST768: 034	80 µl	neat	04/04/2025	Ext. Robot IDVET
3933-2	2	2025-01-11	2025	Winter	1	Dairy	2	2 years	24	18 months-24 months	Female	23/01/2023	Holstein Fresian	Subclinical	15	pos	pos	pos	pos	neg	16S-Mex-CMh	DD	5	21.51	28.53	28.65	28.65	35.8	7080	276000	208	neg	3.85003	5.44091	2.31806	neg	Ext, Robot IDVET	27/03/2025	75	50-100 d	8	0-50 d	83	0-100 d	MAG FAST768: 034	80 µl	neat	04/04/2025	Ext, Robot IDVET
3943-2	2	2025-01-11	2025	Winter	1	Dairy	2	2 years	23	18 months-24 months	Female	17/02/2023	Holstein Fresian	Subclinical	15	pos	pos	pos	pos	neg	16S-Mex-CMh	DD	5	24.22	34.99	27.97	27.97	no amplification	284	1240000	279	neg	2.45332	6.09342	2.4456	neg	Ext, Robot IDVET	27/03/2025	75	50-100 d	8	0-50 d	83	0-100 d	MAG FAST768: 034	80 µl	neat	04/04/2025	Ext, Robot IDVET
3946-2	2	2025-01-11	2025	Winter	1	Dairy	2	2 years	23	18 months-24 months	Female	24/02/2023	Holstein Fresian	Subclinical	15	pos	pos	pos	pos	pos	16S-Mex-CMh-Mass	TD	5	21.23	26.93	29.59	29.59	27.02	15700	34700	138	20900	4.1959	4.54033	2.13988	4.32015	Ext, Robot IDVET	27/03/2025	75	50-100 d	8	0-50 d	83	0-100 d	MAG FAST768: 034	80 µl	neat	04/04/2025	Ext, Robot IDVET
3950-2	2	2025-01-11	2025	Winter	1	Dairy	2	2 years	22	18 months-24 months	Female	11/03/2023	Holstein Fresian	Subclinical	15	pos	pos	pos	pos	neg	16S-Mex-CMh	DD	5	20.62	24.18	23.09	30.68	no amplification	101000	148000000	89.1	neg	5.00432	8.17026	1.94988	neg	Ext, Robot IDVET	27/03/2025	75	50-100 d	8	0-50 d	83	0-100 d	MAG FAST768: 034	80 µl	neat	04/04/2025	Ext, Robot IDVET
3952-2	2	2025-01-11	2025	Winter	1	Dairy	2	2 years	22	18 months-24 months	Female	19/03/2023	Holstein Fresian	Subclinical	15	pos	pos	pos	pos	neg	16S-Mex-CMh	DD	5	20.53	27.08	25.9	25.9	no amplification	14600	120000000	681	neg	4.16435	8.07918	2.83315	neg	Ext, Robot IDVET	27/03/2025	75	50-100 d	8	0-50 d	83	0-100 d	MAG FAST768: 034	80 µl	neat	04/04/2025	Ext, Robot IDVET
3961-2	2	2025-01-11	2025	Winter	1	Dairy	2	2 years	21	18 months-24 months	Female	08/04/2023	Brown Swiss	Subclinical	15	pos	pos	pos	pos	pos	16S-Mex-CMh-Mass	TD	5	20.97	29.08	28.62	28.62	31.62	5380	295000	210	1010	3.73078	5.46982	2.32222	3.00432	Ext, Robot IDVET	27/03/2025	75	50-100 d	8	0-50 d	83	0-100 d	MAG FAST768: 034	80 µl	neat	04/04/2025	Ext, Robot IDVET
3967-2	2	2025-01-11	2025	Winter	1	Dairy	2	2 years	20	18 months-24 months	Female	10/05/2023	Holstein Fresian	Subclinical	15	pos	pos	pos	pos	pos	16S-Mex-CMh-Mass	TD	5	20.86	28.38	32.09	32.09	34.3	7630	139	< LQ	< LQ	3.88252	2.14301	< LQ	< LQ	Ext, Robot IDVET	27/03/2025	75	50-100 d	8	0-50 d	83	0-100 d	MAG FAST768: 034	80 µl	neat	04/04/2025	Ext, Robot IDVET
3970-2	2	2025-01-11	2025	Winter	1	Dairy	2	2 years	20	18 months-24 months	Female	16/05/2023	Holstein Fresian	Subclinical	15	pos	pos	pos	pos	pos	16S-Mex-CMh-Mass	TD	5	21.45	26.65	29.55	29.55	27.79	18000	37900	141	12600	4.25527	4.57864	2.14922	4.10037	Ext, Robot IDVET	27/03/2025	75	50-100 d	8	0-50 d	83	0-100 d	MAG FAST768: 034	80 µl	neat	04/04/2025	Ext, Robot IDVET
3973-2	2	2025-01-11	2025	Winter	1	Dairy	2	2 years	20	18 months-24 months	Female	25/05/2023	Holstein Fresian	Subclinical	15	pos	pos	pos	pos	pos	16S-Mex-CMh-Mass	TD	5	21.83	25.28	28.79	28.79	26.02	35700	203000	196	40500	4.55267	5.3075	2.29226	4.60746	Ext, Robot IDVET	27/03/2025	75	50-100 d	8	0-50 d	83	0-100 d	MAG FAST768: 034	80 µl	neat	04/04/2025	Ext, Robot IDVET
3974-2	2	2025-01-11	2025	Winter	1	Dairy	2	2 years	20	18 months-24 months	Female	26/05/2023	Holstein Fresian	Subclinical	15	pos	pos	pos	pos	neg	16S-Mex-CMh	DD	5	22.17	30.33	26.96	26.96	no amplification	2890	11500000	431	neg	3.4609	7.0607	2.63448	neg	Ext, Robot IDVET	27/03/2025	75	50-100 d	8	0-50 d	83	0-100 d	MAG FAST768: 034	80 µl	neat	04/04/2025	Ext, Robot IDVET
3975-2	2	2025-01-11	2025	Winter	1	Dairy	2	2 years	20	18 months-24 months	Female	28/05/2023	Holstein Fresian	Subclinical	15	pos	pos	pos	pos	pos	16S-Mex-CMh-Mass	TD	5	20.7	30.52	29.74	29.74	34.12	2630	24900	130	< LQ	3.41996	4.3962	2.11394	< LQ	Ext, Robot IDVET	27/03/2025	75	50-100 d	8	0-50 d	83	0-100 d	MAG FAST768: 034	80 µl	neat	04/04/2025	Ext, Robot IDVET
4164-2	2	2025-01-11	2025	Winter	1	Dairy	7	> 5 years	88	>24months	Female	16/10/2017	Holstein Fresian	Subclinical	15	pos	pos	pos	pos	neg	16S-Mex-CMh	DD	5	19.65	32.1	34.6	27.84	no amplification	932	< LQ	1250	neg	2.96942	< LQ	3.09691	neg	Ext, Robot IDVET	27/03/2025	75	50-100 d	8	0-50 d	83	0-100 d	MAG FAST768: 034	80 µl	neat	04/04/2025	Ext, Robot IDVET
4166-2	2	2025-01-11	2025	Winter	1	Dairy	7	> 5 years	88	>24months	Female	22/10/2017	Holstein Fresian	Subclinical	15	pos	pos	pos	pos	neg	16S-Mex-CMh	DD	5	18.59	35.09	35.62	33.93	no amplification	< LQ	< LQ	< LQ	neg	< LQ	< LQ	< LQ	neg	Ext. Robot IDVET	27/03/2025	75	50-100 d	8	0-50 d	83	0-100 d	MAG FAST768: 034	80 µl	neat	04/04/2025	Ext. Robot IDVET
4186-2	2	2025-01-11	2025	Winter	1	Dairy	7	> 5 years	87	>24months	Female	02/12/2017	Holstein Fresian	Subclinical	15	pos	neg	neg	neg	neg	ND	ND	5	18.75	no amplification	no amplification	no amplification	no amplification	neg	neg	neg	neg	neg	neg	neg	neg	Ext. Robot IDVET	27/03/2025	75	50-100 d	8	0-50 d	83	0-100 d	MAG FAST768: 034	80 µl	neat	04/04/2025	Ext. Robot IDVET
4221-2	2	2025-01-11	2025	Winter	1	Dairy	7	> 5 years	85	>24months	Female	02/02/2018	Holstein Fresian	Subclinical	15	pos	pos	pos	pos	neg	16S-Mex-CMh	DD	5	19.03	31.93	30.25	30.17	no amplification	1030	323	143	neg	3.01284	2.5092	2.15534	neg	Ext, Robot IDVET	27/03/2025	75	50-100 d	8	0-50 d	83	0-100 d	MAG FAST768: 034	80 µl	neat	04/04/2025	Ext, Robot IDVET
4229-2	2	2025-01-11	2025	Winter	1	Dairy	7	> 5 years	84	>24months	Female	03/03/2018	Holstein Fresian	Subclinical	15	pos	neg	neg	neg	neg	ND	ND	5	18.81	39.08	no amplification	no amplification	no amplification	neg	neg	neg	neg	neg	neg	neg	neg	Ext. Robot IDVET	27/03/2025	75	50-100 d	8	0-50 d	83	0-100 d	MAG FAST768: 034	80 µl	neat	04/04/2025	Ext. Robot IDVET
4246-2	2	2025-01-11	2025	Winter	1	Dairy	7	> 5 years	80	>24months	Female	26/06/2018	Holstein Fresian	Subclinical	15	pos	pos	pos	pos	neg	16S-Mex-CMh	DD	5	19.23	34.95	32.42	34.63	no amplification	173	6.21	< LQ	neg	2.23805	0.793092	< LQ	neg	Ext, Robot IDVET	27/03/2025	75	50-100 d	8	0-50 d	83	0-100 d	MAG FAST768: 034	80 µl	neat	04/04/2025	Ext, Robot IDVET
4811-2	2	2025-01-11	2025	Winter	1	Dairy	2	2 years	20	18 months-24 months	Female	28/05/2023	Holstein Fresian	Subclinical	15	pos	pos	pos	pos	pos	16S-Mex-CMh-Mass	TD	5	21.08	24.73	26.9	26.9	25.14	46900	13200000	442	72400	4.67117	7.12057	2.64542	4.85974	Ext, Robot IDVET	27/03/2025	75	50-100 d	8	0-50 d	83	0-100 d	MAG FAST768: 034	80 µl	neat	04/04/2025	Ext, Robot IDVET
4818-2	2	2025-01-11	2025	Winter	1	Dairy	2	2 years	19	18 months-24 months	Female	16/06/2023	Holstein Fresian	Subclinical	15	pos	pos	pos	pos	neg	16S-Mex-CMh	DD	5	21.58	30.47	26.89	26.89	no amplification	2700	13400000	444	neg	3.43136	7.1271	2.64738	neg	Ext, Robot IDVET	27/03/2025	75	50-100 d	8	0-50 d	83	0-100 d	MAG FAST768: 034	80 µl	neat	04/04/2025	Ext, Robot IDVET
4822-2	2	2025-01-11	2025	Winter	1	Dairy	2	2 years	18	12-18 months	Female	10/07/2023	Holstein Fresian	Subclinical	15	pos	pos	pos	pos	pos	16S-Mex-CMh-Mass	TD	5	20.33	29.08	26.89	26.89	32.22	5380	13400000	444	678	3.73078	7.1271	2.64738	2.83123	Ext, Robot IDVET	27/03/2025	75	50-100 d	8	0-50 d	83	0-100 d	MAG FAST768: 034	80 µl	neat	04/04/2025	Ext, Robot IDVET
4828-2	2	2025-01-11	2025	Winter	1	Dairy	1	0 -1 year	18	12-18 months	Female	02/08/2023	Holstein Fresian	Subclinical	15	pos	pos	pos	pos	pos	16S-Mex-CMh-Mass	TD	5	22.59	28.61	27.87	27.01	32.24	7340	24600	2710	550	3.8657	4.39094	3.43297	2.74036	Ext, Robot IDVET	27/03/2025	75	50-100 d	8	0-50 d	83	0-100 d	MAG FAST768: 034	80 µl	neat	04/04/2025	Ext, Robot IDVET
4833-2	2	2025-01-11	2025	Winter	1	Dairy	1	0 -1 year	17	12-18 months	Female	15/08/2023	Holstein Fresian	Subclinical	15	pos	neg	neg	neg	neg	ND	ND	5	21.91	no amplification	no amplification	no amplification	no amplification	neg	neg	neg	neg	neg	neg	neg	neg	Ext. Robot IDVET	27/03/2025	75	50-100 d	8	0-50 d	83	0-100 d	MAG FAST768: 034	80 µl	neat	04/04/2025	Ext. Robot IDVET
4839-2	2	2025-01-11	2025	Winter	1	Dairy	1	0 -1 year	16	12-18 months	Female	05/09/2023	Holstein Fresian	Subclinical	15	pos	pos	pos	pos	pos	16S-Mex-CMh-Mass	TD	5	18.54	27.81	27.87	25.59	32.65	11800	24600	10200	419	4.07188	4.39094	4.0086	2.62221	Ext, Robot IDVET	27/03/2025	75	50-100 d	8	0-50 d	83	0-100 d	MAG FAST768: 034	80 µl	neat	04/04/2025	Ext, Robot IDVET
4846-2	2	2025-01-11	2025	Winter	1	Dairy	1	0 -1 year	16	12-18 months	Female	18/09/2023	Holstein Fresian	Subclinical	15	pos	pos	pos	pos	pos	16S-Mex-CMh-Mass	TD	5	18.03	28.47	29.09	26.91	30.69	7980	2670	2980	1540	3.902	3.42651	3.47422	3.18752	Ext, Robot IDVET	27/03/2025	75	50-100 d	8	0-50 d	83	0-100 d	MAG FAST768: 034	80 µl	neat	04/04/2025	Ext, Robot IDVET
4859-2	2	2025-01-11	2025	Winter	1	Dairy	1	0 -1 year	15	12-18 months	Female	08/10/2023	Holstein Fresian	Subclinical	15	pos	pos	pos	pos	neg	16S-Mex-CMh	DD	5	18.78	27.63	25.28	26.43	no amplification	13100	2750000	4660	neg	4.11727	6.43933	3.66839	neg	Ext, Robot IDVET	27/03/2025	75	50-100 d	8	0-50 d	83	0-100 d	MAG FAST768: 034	80 µl	neat	04/04/2025	Ext, Robot IDVET
4860-2	2	2025-01-11	2025	Winter	1	Dairy	1	0 -1 year	15	12-18 months	Female	11/10/2023	Holstein Fresian	Subclinical	15	pos	pos	pos	pos	neg	16S-Mex-CMh	DD	5	18.16	27.77	29.38	25.26	no amplification	12100	1580	13800	neg	4.08279	3.19866	4.13988	neg	Ext, Robot IDVET	27/03/2025	75	50-100 d	8	0-50 d	83	0-100 d	MAG FAST768: 034	80 µl	neat	04/04/2025	Ext, Robot IDVET
4866-2	2	2025-01-11	2025	Winter	1	Dairy	1	0 -1 year	15	12-18 months	Female	19/10/2023	Brown Swiss	Subclinical	15	pos	pos	pos	pos	neg	16S-Mex-CMh	DD	5	18.33	30.13	29.71	27.71	no amplification	2990	864	1410	neg	3.47567	2.93651	3.14922	neg	Ext, Robot IDVET	27/03/2025	75	50-100 d	8	0-50 d	83	0-100 d	MAG FAST768: 034	80 µl	neat	04/04/2025	Ext, Robot IDVET
4868-2	2	2025-01-11	2025	Winter	1	Dairy	1	0 -1 year	15	12-18 months	Female	23/10/2023	Holstein Fresian	Subclinical	15	pos	pos	pos	pos	pos	16S-Mex-CMh-Mass	TD	5	20.64	28.72	26.25	26.25	29.28	6440	55200000	585	4710	3.80889	7.74194	2.76716	3.67302	Ext, Robot IDVET	27/03/2025	75	50-100 d	8	0-50 d	83	0-100 d	MAG FAST768: 034	80 µl	neat	04/04/2025	Ext, Robot IDVET
4870-2	2	2025-01-11	2025	Winter	1	Dairy	1	0 -1 year	15	12-18 months	Female	28/10/2023	Holstein Fresian	Subclinical	15	pos	pos	pos	pos	neg	16S-Mex-CMh	DD	5	17.83	28.44	27.93	26.62	no amplification	8120	22100	3900	neg	3.90956	4.34439	3.59106	neg	Ext, Robot IDVET	27/03/2025	75	50-100 d	8	0-50 d	83	0-100 d	MAG FAST768: 034	80 µl	neat	04/04/2025	Ext, Robot IDVET
4881-2	2	2025-01-11	2025	Winter	1	Dairy	1	0 -1 year	14	12-18 months	Female	21/11/2023	Holstein Fresian	Subclinical	15	pos	pos	pos	pos	pos	16S-Mex-CMh-Mass	TD	5	21.73	29.69	25.93	25.93	31.82	3970	112000000	672	882	3.59879	8.04922	2.82737	2.94547	Ext, Robot IDVET	27/03/2025	75	50-100 d	8	0-50 d	83	0-100 d	MAG FAST768: 034	80 µl	neat	04/04/2025	Ext, Robot IDVET
4894-2	2	2025-01-11	2025	Winter	1	Dairy	1	0 -1 year	13	12-18 months	Female	15/12/2023	Holstein Fresian	Subclinical	15	pos	pos	pos	pos	neg	16S-Mex-CMh	DD	5	19.03	27.59	26.13	32.31	no amplification	13400	585000	< LQ	neg	4.1271	5.76716	< LQ	neg	Ext, Robot IDVET	27/03/2025	75	50-100 d	8	0-50 d	83	0-100 d	MAG FAST768: 034	80 µl	neat	04/04/2025	Ext, Robot IDVET
4895-2	2	2025-01-11	2025	Winter	1	Dairy	1	0 -1 year	13	12-18 months	Female	15/12/2023	Holstein Fresian	Subclinical	15	pos	pos	pos	pos	pos	16S-Mex-CMh-Mass	TD	5	17.55	25.52	24.73	28.38	27.28	45600	7490000	758	14800	4.65896	6.87448	2.87967	4.17026	Ext, Robot IDVET	27/03/2025	75	50-100 d	8	0-50 d	83	0-100 d	MAG FAST768: 034	80 µl	neat	04/04/2025	Ext, Robot IDVET
4907-2	2	2025-01-11	2025	Winter	1	Dairy	1	0 -1 year	13	12-18 months	Female	01/01/2024	Holstein Fresian	Subclinical	15	pos	pos	pos	pos	pos	16S-Mex-CMh-Mass	TD	5	18.51	28.26	27.84	26.75	31.35	9030	26000	3460	992	3.95569	4.41497	3.53908	2.99651	Ext, Robot IDVET	27/03/2025	75	50-100 d	8	0-50 d	83	0-100 d	MAG FAST768: 034	80 µl	neat	04/04/2025	Ext, Robot IDVET
4909-2	2	2025-01-11	2025	Winter	1	Dairy	1	0 -1 year	12	6-12 months	Female	03/01/2024	Holstein Fresian	Subclinical	15	pos	pos	pos	pos	pos	16S-Mex-CMh-Mass	TD	5	19.02	26.22	26.66	27.26	26.08	30200	223000	2150	32700	4.48001	5.3483	3.33244	4.51455	Ext, Robot IDVET	27/03/2025	75	50-100 d	8	0-50 d	83	0-100 d	MAG FAST768: 034	80 µl	neat	04/04/2025	Ext, Robot IDVET
4913-2	2	2025-01-11	2025	Winter	1	Dairy	1	0 -1 year	12	6-12 months	Female	10/01/2024	Holstein Fresian	Subclinical	15	pos	pos	pos	pos	neg	16S-Mex-CMh	DD	5	17.59	22.51	21.5	28.43	no amplification	271000	2680000000	724	neg	5.43297	9.42813	2.85974	neg	Ext, Robot IDVET	27/03/2025	75	50-100 d	8	0-50 d	83	0-100 d	MAG FAST768: 034	80 µl	neat	04/04/2025	Ext, Robot IDVET
4916-2	2	2025-01-11	2025	Winter	1	Dairy	1	0 -1 year	12	6-12 months	Female	27/01/2024	Holstein Fresian	Subclinical	15	pos	pos	pos	pos	neg	16S-Mex-CMh	DD	5	21.74	29.97	30.04	27.41	no amplification	3290	474	1870	neg	3.5172	2.67578	3.27184	neg	Ext, Robot IDVET	27/03/2025	75	50-100 d	8	0-50 d	83	0-100 d	MAG FAST768: 034	80 µl	neat	04/04/2025	Ext, Robot IDVET
4917-2	2	2025-01-11	2025	Winter	1	Dairy	1	0 -1 year	12	6-12 months	Female	27/01/2024	Holstein Fresian	Subclinical	15	pos	pos	pos	pos	neg	16S-Mex-CMh	DD	5	17.31	28.19	26.83	32.33	no amplification	9410	164000	< LQ	neg	3.97359	5.21484	< LQ	neg	Ext, Robot IDVET	27/03/2025	75	50-100 d	8	0-50 d	83	0-100 d	MAG FAST768: 034	80 µl	neat	04/04/2025	Ext, Robot IDVET
4918-2	2	2025-01-11	2025	Winter	1	Dairy	1	0 -1 year	12	6-12 months	Female	28/01/2024	Brown Swiss	Subclinical	15	pos	pos	neg	pos	neg	16S-CMh	SD	5	18.33	35.17	no amplification	31.9	no amplification	< LQ	neg	28.6	neg	< LQ	neg	1.4563660331290431	neg	Ext. Robot IDVET	27/03/2025	75	50-100 d	8	0-50 d	83	0-100 d	MAG FAST768: 034	80 µl	neat	04/04/2025	Ext. Robot IDVET
4919-2	2	2025-01-11	2025	Winter	1	Dairy	1	0 -1 year	12	6-12 months	Female	29/01/2024	Holstein Fresian	Subclinical	15	pos	pos	pos	pos	neg	16S-Mex-CMh	DD	5	18	27.62	32.65	24.3	no amplification	13200	4.09	33800	neg	4.12057	0.611723	4.52892	neg	Ext, Robot IDVET	27/03/2025	75	50-100 d	8	0-50 d	83	0-100 d	MAG FAST768: 034	80 µl	neat	04/04/2025	Ext, Robot IDVET
4920-2	2	2025-01-11	2025	Winter	1	Dairy	1	0 -1 year	12	6-12 months	Female	29/01/2024	Holstein Fresian	Subclinical	15	pos	pos	pos	pos	pos	16S-Mex-CMh-Mass	TD	5	17.56	29.08	30.5	27.91	29.73	5560	205	1170	2910	3.74507	2.31175	3.06819	3.46389	Ext, Robot IDVET	27/03/2025	75	50-100 d	8	0-50 d	83	0-100 d	MAG FAST768: 034	80 µl	neat	04/04/2025	Ext, Robot IDVET
4921-2	2	2025-01-11	2025	Winter	1	Dairy	1	0 -1 year	12	6-12 months	Female	30/01/2024	Holstein Fresian	Subclinical	15	pos	pos	pos	pos	pos	16S-Mex-CMh-Mass	TD	5	18.44	29	33.99	26.17	33.54	5830	< LQ	5930	< LQ	3.76567	< LQ	3.77305	< LQ	Ext, Robot IDVET	27/03/2025	75	50-100 d	8	0-50 d	83	0-100 d	MAG FAST768: 034	80 µl	neat	04/04/2025	Ext, Robot IDVET
4927-2	2	2025-01-11	2025	Winter	1	Dairy	1	0 -1 year	11	6-12 months	Female	14/02/2024	Holstein Fresian	Subclinical	15	pos	pos	neg	pos	neg	16S-CMh	SD	5	17.64	27.24	no amplification	24.26	37.37	16500	neg	35100	neg	4.21748	neg	4.54531	neg	Ext, Robot IDVET	27/03/2025	75	50-100 d	8	0-50 d	83	0-100 d	MAG FAST768: 034	80 µl	neat	04/04/2025	Ext, Robot IDVET
5211-2	2	2025-01-11	2025	Winter	1	Dairy	5	4 -5 years	61	>24months	Female	05/01/2020	Holstein Fresian	Subclinical	15	pos	pos	pos	pos	neg	16S-Mex-CMh	DD	5	18.53	28.87	29.72	26.06	no amplification	6300	848	6570	neg	3.79934	2.9284	3.81757	neg	Ext, Robot IDVET	27/03/2025	75	50-100 d	8	0-50 d	83	0-100 d	MAG FAST768: 034	80 µl	neat	04/04/2025	Ext, Robot IDVET
5567-2	2	2025-01-11	2025	Winter	1	Dairy	8	> 5 years	103	>24months	Female	02/08/2016	Salers	Subclinical	15	pos	pos	pos	pos	neg	16S-Mex-CMh	DD	5	21.7	30.1	26.09	26.09	no amplification	3193	78600000	627	neg	3.5042	7.89542	2.79727	neg	Ext, Robot IDVET	27/03/2025	75	50-100 d	8	0-50 d	83	0-100 d	MAG FAST768: 034	80 µl	neat	04/04/2025	Ext, Robot IDVET
5578-2	2	2025-01-11	2025	Winter	1	Dairy	8	> 5 years	102	>24months	Female	12/08/2016	Salers	Subclinical	15	pos	pos	pos	pos	neg	16S-Mex-CMh	DD	5	20.32	35.77	35.4	35.4	no amplification	< LQ	< LQ	< LQ	neg	< LQ	< LQ	< LQ	neg	Ext. Robot IDVET	27/03/2025	75	50-100 d	8	0-50 d	83	0-100 d	MAG FAST768: 034	80 µl	neat	04/04/2025	Ext. Robot IDVET
5627-2	2	2025-01-11	2025	Winter	1	Dairy	8	> 5 years	101	>24months	Female	29/09/2016	Salers	Subclinical	15	pos	neg	neg	neg	neg	ND	ND	5	22.65	no amplification	no amplification	no amplification	no amplification	neg	neg	neg	neg	neg	neg	neg	neg	Ext. Robot IDVET	27/03/2025	75	50-100 d	8	0-50 d	83	0-100 d	MAG FAST768: 034	80 µl	neat	04/04/2025	Ext. Robot IDVET
5964-2	2	2025-01-11	2025	Winter	1	Dairy	9	> 5 years	112	>24months	Female	05/11/2015	Brown Swiss	Subclinical	15	pos	pos	pos	pos	neg	16S-Mex-CMh	DD	5	20.2	34.56	32.68	32.05	no amplification	218	3.87	< LQ	neg	2.33846	0.587711	< LQ	neg	Ext, Robot IDVET	27/03/2025	75	50-100 d	8	0-50 d	83	0-100 d	MAG FAST768: 034	80 µl	neat	04/04/2025	Ext, Robot IDVET
6188-2	2	2025-01-11	2025	Winter	1	Dairy	6	> 5 years	76	>24months	Female	01/10/2018	Salers	Subclinical	15	pos	pos	neg	neg	neg	16S only	discordant - 16S only	5	23.11	35.89	36.12	36.12	no amplification	< LQ	neg	neg	neg	< LQ	neg	neg	neg	Ext. Robot IDVET	27/03/2025	75	50-100 d	8	0-50 d	83	0-100 d	MAG FAST768: 034	80 µl	neat	04/04/2025	Ext. Robot IDVET
9300-2	2	2025-01-11	2025	Winter	1	Dairy	6	> 5 years	77	>24months	Female	22/09/2018	Holstein Fresian	Subclinical	15	pos	pos	pos	pos	neg	16S-Mex-CMh	DD	5	17.76	29.5	32.43	27.31	no amplification	4340	6.1	2050	neg	3.63749	0.78533	3.31175	neg	Ext, Robot IDVET	27/03/2025	75	50-100 d	8	0-50 d	83	0-100 d	MAG FAST768: 034	80 µl	neat	04/04/2025	Ext, Robot IDVET
9308-2	2	2025-01-11	2025	Winter	1	Dairy	6	> 5 years	76	>24months	Female	09/10/2018	Holstein Fresian	Subclinical	15	pos	pos	neg	pos	neg	16S-CMh	SD	5	18.38	34.55	no amplification	31.26	no amplification	219	neg	51.9	neg	2.34044	neg	1.71517	neg	Ext, Robot IDVET	27/03/2025	75	50-100 d	8	0-50 d	83	0-100 d	MAG FAST768: 034	80 µl	neat	04/04/2025	Ext, Robot IDVET
9313-2	2	2025-01-11	2025	Winter	1	Dairy	6	> 5 years	76	>24months	Female	16/10/2018	Holstein Fresian	Subclinical	15	pos	pos	pos	pos	neg	16S-Mex-CMh	DD	5	19.62	36.05	34.47	33.92	no amplification	< LQ	< LQ	< LQ	neg	< LQ	< LQ	< LQ	neg	Ext. Robot IDVET	27/03/2025	75	50-100 d	8	0-50 d	83	0-100 d	MAG FAST768: 034	80 µl	neat	04/04/2025	Ext. Robot IDVET
9320-2	2	2025-01-11	2025	Winter	1	Dairy	6	> 5 years	75	>24months	Female	02/11/2018	Holstein Fresian	Subclinical	15	pos	pos	pos	neg	neg	16S-Mex	SD	5	17.86	35.42	33.08	37.2	no amplification	131	< LQ	neg	neg	2.11727	< LQ	neg	neg	Ext, Robot IDVET	27/03/2025	75	50-100 d	8	0-50 d	83	0-100 d	MAG FAST768: 034	80 µl	neat	04/04/2025	Ext, Robot IDVET
9331-2	2	2025-01-11	2025	Winter	1	Dairy	6	> 5 years	75	>24months	Female	28/11/2018	Holstein Fresian	Subclinical	15	pos	pos	neg	pos	neg	16S-CMh	SD	5	18.3	31.04	no amplification	27.63	no amplification	1750	neg	1520	neg	3.24304	neg	3.18184	neg	Ext, Robot IDVET	27/03/2025	75	50-100 d	8	0-50 d	83	0-100 d	MAG FAST768: 034	80 µl	neat	04/04/2025	Ext, Robot IDVET
9341-2	2	2025-01-11	2025	Winter	1	Dairy	6	> 5 years	74	>24months	Female	14/12/2018	Holstein Fresian	Subclinical	15	pos	pos	pos	pos	neg	16S-Mex-CMh	DD	5	18.68	31.51	30.29	30.95	no amplification	1320	300	69.3	neg	3.12057	2.47712	1.84073	neg	Ext, Robot IDVET	27/03/2025	75	50-100 d	8	0-50 d	83	0-100 d	MAG FAST768: 034	80 µl	neat	04/04/2025	Ext, Robot IDVET
9355-2	2	2025-01-11	2025	Winter	1	Dairy	6	> 5 years	73	>24months	Female	05/01/2019	Holstein Fresian	Subclinical	15	pos	pos	pos	pos	neg	16S-Mex-CMh	DD	5	17.87	28.79	28.3	28.17	no amplification	6600	11300	922	neg	3.81954	4.05308	2.96473	neg	Ext, Robot IDVET	27/03/2025	75	50-100 d	8	0-50 d	83	0-100 d	MAG FAST768: 034	80 µl	neat	04/04/2025	Ext, Robot IDVET
9375-2	2	2025-01-11	2025	Winter	1	Dairy	6	> 5 years	71	>24months	Female	05/03/2019	Holstein Fresian	Subclinical	15	pos	pos	neg	pos	pos	16S-CMh-Mass	DD	5	17.67	33.24	no amplification	32.57	32.56	475	neg	< LQ	444	2.67669	neg	< LQ	2.64738	Ext, Robot IDVET	27/03/2025	75	50-100 d	8	0-50 d	83	0-100 d	MAG FAST768: 034	80 µl	neat	04/04/2025	Ext, Robot IDVET
9378-2	2	2025-01-11	2025	Winter	1	Dairy	6	> 5 years	71	>24months	Female	18/03/2019	Holstein Fresian	Subclinical	15	pos	pos	pos	pos	neg	16S-Mex-CMh	DD	5	18.32	31.12	30.79	27.42	no amplification	1660	121	1850	neg	3.22011	2.08279	3.26717	neg	Ext, Robot IDVET	27/03/2025	75	50-100 d	8	0-50 d	83	0-100 d	MAG FAST768: 034	80 µl	neat	04/04/2025	Ext, Robot IDVET
9381-2	2	2025-01-11	2025	Winter	1	Dairy	6	> 5 years	70	>24months	Female	08/04/2019	Brown Swiss	Subclinical	15	pos	pos	pos	pos	pos	16S-Mex-CMh-Mass	TD	5	22.52	33.78	33.14	33.14	31.64	519	< LQ	< LQ	994	2.71517	< LQ	< LQ	2.99739	Ext, Robot IDVET	27/03/2025	75	50-100 d	8	0-50 d	83	0-100 d	MAG FAST768: 034	80 µl	neat	04/04/2025	Ext, Robot IDVET
9388-2	2	2025-01-11	2025	Winter	1	Dairy	6	> 5 years	69	>24months	Female	20/05/2019	Holstein Fresian	Subclinical	15	pos	neg	neg	neg	neg	ND	ND	5	18.11	no amplification	no amplification	no amplification	no amplification	neg	neg	neg	neg	neg	neg	neg	neg	Ext. Robot IDVET	27/03/2025	75	50-100 d	8	0-50 d	83	0-100 d	MAG FAST768: 034	80 µl	neat	04/04/2025	Ext. Robot IDVET
9392-2	2	2025-01-11	2025	Winter	1	Dairy	6	> 5 years	68	>24months	Female	19/06/2019	Holstein Fresian	Subclinical	15	pos	pos	pos	pos	neg	16S-Mex-CMh	DD	5	18.68	30.36	28.72	29.24	no amplification	2610	5240	340	neg	3.41664	3.71933	2.53148	neg	Ext, Robot IDVET	27/03/2025	75	50-100 d	8	0-50 d	83	0-100 d	MAG FAST768: 034	80 µl	neat	04/04/2025	Ext, Robot IDVET
9400-2	2	2025-01-11	2025	Winter	1	Dairy	5	4 -5 years	67	>24months	Female	24/07/2019	Brown Swiss	Subclinical	15	pos	pos	neg	pos	neg	16S-CMh	SD	5	19.98	34.24	no amplification	29.91	no amplification	92.9	neg	61.4	neg	1.96802	neg	1.78817	neg	Ext, Robot IDVET	27/03/2025	75	50-100 d	8	0-50 d	83	0-100 d	MAG FAST768: 034	80 µl	neat	04/04/2025	Ext, Robot IDVET
9413-2	2	2025-01-11	2025	Winter	1	Dairy	5	4 -5 years	65	>24months	Female	03/09/2019	Holstein Fresian	Subclinical	15	pos	pos	neg	pos	neg	16S-CMh	SD	5	18.48	29.5	no amplification	26.71	no amplification	4340	neg	3590	neg	3.63749	neg	3.55509	neg	Ext, Robot IDVET	27/03/2025	75	50-100 d	8	0-50 d	83	0-100 d	MAG FAST768: 034	80 µl	neat	04/04/2025	Ext, Robot IDVET
9414-2	2	2025-01-11	2025	Winter	1	Dairy	5	4 -5 years	65	>24months	Female	05/09/2019	Holstein Fresian	Subclinical	15	pos	pos	neg	pos	neg	16S-CMh	SD	5	19.65	31	no amplification	27.93	no amplification	744	neg	358	neg	2.87157	neg	2.55388	neg	Ext, Robot IDVET	27/03/2025	75	50-100 d	8	0-50 d	83	0-100 d	MAG FAST768: 034	80 µl	neat	04/04/2025	Ext, Robot IDVET
9415-2	2	2025-01-11	2025	Winter	1	Dairy	5	4 -5 years	65	>24months	Female	09/09/2019	Holstein Fresian	Subclinical	15	pos	pos	neg	pos	neg	16S-CMh	SD	5	18.73	31.3	no amplification	26.94	37.35	1500	neg	2900	neg	3.17609	neg	3.4624	neg	Ext, Robot IDVET	27/03/2025	75	50-100 d	8	0-50 d	83	0-100 d	MAG FAST768: 034	80 µl	neat	04/04/2025	Ext, Robot IDVET
9429-2	2	2025-01-11	2025	Winter	1	Dairy	5	4 -5 years	64	>24months	Female	15/10/2019	Holstein Fresian	Subclinical	15	pos	pos	pos	pos	neg	16S-Mex-CMh	DD	5	19.43	31.42	28.21	31.26	no amplification	1390	13300	51.9	neg	3.14301	4.12385	1.71517	neg	Ext, Robot IDVET	27/03/2025	75	50-100 d	8	0-50 d	83	0-100 d	MAG FAST768: 034	80 µl	neat	04/04/2025	Ext, Robot IDVET
1152-28	28	2024-12-09	2024	Winter	12	Beef	6	> 5 years	77	>24months	Female	23/08/2018	Crossbred	Subclinical	15	pos	pos	pos	pos	neg	16S-Mex-CMh	DD	5	20.44	31.17	35.93	28.25	no amplification	586	< LQ	218	neg	2.7679	< LQ	2.33846	neg	Ext, Robot IDVET	14/03/2025	95	50-100 d	3	0-50 d	98	0-100 d	MAG FAST768: 034	80 µl	neat	17/03/2025	Ext, Robot IDVET
1168-28	28	2024-12-09	2024	Winter	12	Beef	6	> 5 years	74	>24months	Female	08/11/2018	Crossbred	Subclinical	15	pos	pos	neg	pos	neg	16S-CMh	SD	5	20.91	35.75	no amplification	33.4	no amplification	< LQ	neg	< LQ	neg	< LQ	neg	< LQ	neg	Ext. Robot IDVET	14/03/2025	95	50-100 d	3	0-50 d	98	0-100 d	MAG FAST768: 034	80 µl	neat	17/03/2025	Ext. Robot IDVET
1797-28	28	2024-12-09	2024	Winter	12	Beef	12	> 5 years	149	>24months	Female	15/09/2012	Brown Swiss	Subclinical	15	pos	neg	neg	neg	neg	ND	ND	5	20.34	38.5	no amplification	no amplification	no amplification	neg	neg	neg	neg	neg	neg	neg	neg	Ext. Robot IDVET	14/03/2025	95	50-100 d	3	0-50 d	98	0-100 d	MAG FAST768: 034	80 µl	neat	17/03/2025	Ext. Robot IDVET
3080-28	28	2024-12-09	2024	Winter	12	Beef	4	4 -5 years	50	>24months	Female	02/11/2020	Brown Swiss	Subclinical	15	pos	pos	pos	pos	neg	16S-Mex-CMh	DD	5	20.65	31.44	29.62	35.63	no amplification	< LQ	1980	< LQ	neg	< LQ	3.2966651902615309	< LQ	neg	Ext. Robot IDVET	14/03/2025	95	50-100 d	3	0-50 d	98	0-100 d	MAG FAST768: 034	80 µl	neat	17/03/2025	Ext. Robot IDVET
3176-28	28	2024-12-09	2024	Winter	12	Beef	4	4 -5 years	52	>24months	Female	06/09/2020	Aubrac	Subclinical	15	pos	pos	pos	neg	pos	16S-Mex-Mass	DD	5	22.04	31.46	31.78	36.22	31.78	495	560	neg	189	2.69461	2.74819	neg	2.27646	Ext, Robot IDVET	14/03/2025	95	50-100 d	3	0-50 d	98	0-100 d	MAG FAST768: 034	80 µl	neat	17/03/2025	Ext, Robot IDVET
3178-28	28	2024-12-09	2024	Winter	12	Beef	4	4 -5 years	52	>24months	Female	07/09/2020	Aubrac	Subclinical	15	pos	pos	neg	neg	neg	16S only	discordant - 16S only	5	19.46	37.05	no amplification	no amplification	no amplification	< LQ	neg	neg	neg	< LQ	neg	neg	neg	Ext. Robot IDVET	14/03/2025	95	50-100 d	3	0-50 d	98	0-100 d	MAG FAST768: 034	80 µl	neat	17/03/2025	Ext. Robot IDVET
3212-28	28	2024-12-09	2024	Winter	12	Beef	4	4 -5 years	50	>24months	Female	01/11/2020	Aubrac	Subclinical	15	pos	pos	pos	neg	neg	16S-Mex	SD	5	19.83	31.94	29.83	no amplification	no amplification	374	1750	neg	neg	2.57287	3.24304	neg	neg	Ext, Robot IDVET	14/03/2025	95	50-100 d	3	0-50 d	98	0-100 d	MAG FAST768: 034	80 µl	neat	17/03/2025	Ext, Robot IDVET
6096-28	28	2024-12-09	2024	Winter	12	Beef	3	3 years	35	>24months	Female	22/01/2022	Aubrac	Subclinical	15	pos	pos	pos	pos	neg	16S-Mex-CMh	DD	5	20.31	32.28	33.2	32.16	no amplification	307	< LQ	< LQ	neg	2.48714	< LQ	< LQ	neg	Ext, Robot IDVET	14/03/2025	95	50-100 d	3	0-50 d	98	0-100 d	MAG FAST768: 034	80 µl	neat	17/03/2025	Ext, Robot IDVET
6097-28	28	2024-12-09	2024	Winter	12	Beef	3	3 years	35	>24months	Female	31/01/2022	Aubrac	Subclinical	15	pos	pos	pos	pos	neg	16S-Mex-CMh	DD	5	18.89	33.33	34.14	33.23	no amplification	166	< LQ	< LQ	neg	2.22011	< LQ	< LQ	neg	Ext, Robot IDVET	14/03/2025	95	50-100 d	3	0-50 d	98	0-100 d	MAG FAST768: 034	80 µl	neat	17/03/2025	Ext, Robot IDVET
7057-28	28	2024-12-09	2024	Winter	12	Beef	3	3 years	34	>24months	Female	24/02/2022	Aubrac	Subclinical	15	pos	pos	pos	pos	neg	16S-Mex-CMh	DD	5	19.61	26.14	25.27	29.47	no amplification	11000	25100	133	neg	4.04139	4.39967	2.12385	neg	Ext, Robot IDVET	14/03/2025	95	50-100 d	3	0-50 d	98	0-100 d	MAG FAST768: 034	80 µl	neat	17/03/2025	Ext, Robot IDVET
115-13	13	2024-02-12	2024	Winter	2	Beef	2	2 years	30	>24months	Female	26/08/2021	Charolaise	Subclinical	42	pos	pos	pos	pos	neg	16S-Mex-CMh	DD	5	16.72	30.69	31	28.47	no amplification	14000	559	545	neg	4.14613	2.74741	2.7364	neg	Ext, Robot IDVET	03/05/2024	81	50-100 d	20	0-50 d	101	100-200 d	MAG FAST768: 034	80 µl	neat	23/05/2024	Ext, Robot IDVET
1197-13	13	2024-02-12	2024	Winter	2	Beef	7	> 5 years	91	>24months	Male	30/08/2016	Charolaise	Subclinical	42	pos	pos	pos	pos	neg	16S-Mex-CMh	DD	5	15.29	29.69	32.34	28.03	no amplification	26000	256	771	neg	4.41497	2.40824	2.88705	neg	Ext, Robot IDVET	03/05/2024	81	50-100 d	18	0-50 d	99	0-100 d	MAG FAST768: 034	80 µl	neat	21/05/2024	Ext, Robot IDVET
3149-13	13	2024-02-12	2024	Winter	2	Beef	2	2 years	29	>24months	Male	20/09/2021	Charolaise	Subclinical	42	pos	pos	pos	pos	pos	16S-Mex-CMh-Mass	TD	5	16.48	30.02	32.55	27.96	31.21	21000	227	814	178	4.32222	2.35603	2.91062	2.25042	Ext, Robot IDVET	03/05/2024	81	50-100 d	20	0-50 d	101	100-200 d	MAG FAST768: 034	80 µl	neat	23/05/2024	Ext, Robot IDVET
4020-13	13	2024-02-12	2024	Winter	2	Beef	3	3 years	42	>24months	Female	13/09/2020	Charolaise	Subclinical	42	pos	pos	pos	neg	neg	16S-Mex	SD	5	16.43	30.19	29.02	no amplification	no amplification	19000	1770	neg	neg	4.27875	3.24797	neg	neg	Ext, Robot IDVET	03/05/2024	81	50-100 d	20	0-50 d	101	100-200 d	MAG FAST768: 034	80 µl	neat	23/05/2024	Ext, Robot IDVET
5418-13	13	2024-02-12	2024	Winter	2	Beef	8	> 5 years	103	>24months	Female	01/09/2015	Charolaise	Subclinical	42	pos	pos	pos	neg	neg	16S-Mex	SD	5	18.59	32.19	32.02	no amplification	no amplification	5500	309	neg	neg	3.74036	2.48996	neg	neg	Ext, Robot IDVET	03/05/2024	81	50-100 d	20	0-50 d	101	100-200 d	MAG FAST768: 034	80 µl	neat	23/05/2024	Ext, Robot IDVET
70-13	13	2024-02-12	2024	Winter	2	Beef	3	3 years	42	>24months	Female	11/09/2020	Charolaise	Subclinical	42	pos	pos	pos	neg	neg	16S-Mex	SD	5	19.8	33.14	33.63	no amplification	no amplification	3100	< LQ	neg	neg	3.49136	< LQ	neg	neg	Ext, Robot IDVET	03/05/2024	81	50-100 d	20	0-50 d	101	100-200 d	MAG FAST768: 034	80 µl	neat	23/05/2024	Ext, Robot IDVET
74-13	13	2024-02-12	2024	Winter	2	Beef	3	3 years	42	>24months	Female	12/09/2020	Charolaise	Subclinical	42	pos	pos	pos	pos	neg	16S-Mex-CMh	DD	5	15.3	30.3	30.34	29.85	no amplification	18000	821	184	neg	4.25527	2.91434	2.26482	neg	Ext, Robot IDVET	03/05/2024	81	50-100 d	20	0-50 d	101	100-200 d	MAG FAST768: 034	80 µl	neat	23/05/2024	Ext, Robot IDVET
7569-13	13	2024-02-12	2024	Winter	2	Beef	2	2 years	30	>24months	Female	02/09/2021	Charolaise	Subclinical	42	pos	pos	pos	pos	pos	16S-Mex-CMh-Mass	TD	5	18.99	32.4	33.51	30.44	34.74	4900	< LQ	116	< LQ	3.6902	< LQ	2.06446	< LQ	Ext, Robot IDVET	03/05/2024	81	50-100 d	20	0-50 d	101	100-200 d	MAG FAST768: 034	80 µl	neat	23/05/2024	Ext, Robot IDVET
7575-13	13	2024-02-12	2024	Winter	2	Beef	2	2 years	30	>24months	Female	06/09/2021	Charolaise	Subclinical	42	pos	pos	pos	pos	neg	16S-Mex-CMh	DD	5	15.95	31.13	31.88	28	no amplification	11000	335	789	neg	4.04139	2.52504	2.89708	neg	Ext, Robot IDVET	03/05/2024	81	50-100 d	20	0-50 d	101	100-200 d	MAG FAST768: 034	80 µl	neat	23/05/2024	Ext, Robot IDVET
7579-13	13	2024-02-12	2024	Winter	2	Beef	2	2 years	30	>24months	Female	10/09/2021	Charolaise	Subclinical	42	pos	pos	neg	pos	neg	16S-CMh	SD	5	16.64	33.58	no amplification	29.14	no amplification	2400	neg	322	neg	3.38021	neg	2.50786	neg	Ext, Robot IDVET	03/05/2024	81	50-100 d	20	0-50 d	101	100-200 d	MAG FAST768: 034	80 µl	neat	23/05/2024	Ext, Robot IDVET
7581-13	13	2024-02-12	2024	Winter	2	Beef	2	2 years	29	>24months	Female	11/09/2021	Charolaise	Subclinical	42	pos	neg	pos	neg	neg	PCR specific only	discordant - PCR specific only	5	18.46	38.72	35.33	37.7	no amplification	neg	nd	neg	neg	neg	nd	neg	neg	Ext. Robot IDVET	03/05/2024	81	50-100 d	20	0-50 d	101	100-200 d	MAG FAST768: 034	80 µl	neat	23/05/2024	Ext. Robot IDVET
7593-13	13	2024-02-12	2024	Winter	2	Beef	2	2 years	29	>24months	Female	18/09/2021	Charolaise	Subclinical	42	pos	pos	neg	pos	neg	16S-CMh	SD	5	16.82	32.89	no amplification	28.56	no amplification	nd	neg	nd	neg	nd	neg	nd	neg	Ext. Robot IDVET	03/05/2024	81	50-100 d	20	0-50 d	101	100-200 d	MAG FAST768: 034	80 µl	neat	23/05/2024	Ext. Robot IDVET
7595-13	13	2024-02-12	2024	Winter	2	Beef	2	2 years	29	>24months	Female	18/09/2021	Charolaise	Subclinical	42	pos	pos	neg	pos	neg	16S-CMh	SD	5	17.17	31.07	no amplification	27.47	35.17	nd	neg	nd	neg	nd	neg	nd	neg	Ext. Robot IDVET	03/05/2024	81	50-100 d	20	0-50 d	101	100-200 d	MAG FAST768: 034	80 µl	neat	23/05/2024	Ext. Robot IDVET
7604-13	13	2024-02-12	2024	Winter	2	Beef	2	2 years	29	>24months	Female	03/10/2021	Charolaise	Subclinical	42	pos	pos	neg	pos	neg	16S-CMh	SD	5	21.55	33.45	no amplification	30.15	no amplification	2500	neg	146	neg	3.39794	neg	2.16435	neg	Ext, Robot IDVET	03/05/2024	81	50-100 d	20	0-50 d	101	100-200 d	MAG FAST768: 034	80 µl	neat	23/05/2024	Ext, Robot IDVET
7626-13	13	2024-02-12	2024	Winter	2	Beef	2	2 years	27	>24months	Female	16/11/2021	Charolaise	Subclinical	42	pos	pos	neg	pos	neg	16S-CMh	SD	5	15.67	30.39	no amplification	26.8	37.9	17000	neg	2030	neg	4.23045	neg	3.3075	neg	Ext, Robot IDVET	03/05/2024	81	50-100 d	20	0-50 d	101	100-200 d	MAG FAST768: 034	80 µl	neat	23/05/2024	Ext, Robot IDVET
8658-13	13	2024-02-12	2024	Winter	2	Beef	4	4 -5 years	44	>24months	Female	12/07/2020	Charolaise	Subclinical	42	pos	pos	pos	pos	pos	16S-Mex-CMh-Mass	TD	5	16.13	31.56	34.21	29.87	33.29	8200	< LQ	182	< LQ	3.91381	< LQ	2.26007	< LQ	Ext, Robot IDVET	03/05/2024	81	50-100 d	18	0-50 d	99	0-100 d	MAG FAST768: 034	80 µl	neat	21/05/2024	Ext, Robot IDVET
87-13	13	2024-02-12	2024	Winter	2	Beef	3	3 years	41	>24months	Female	21/09/2020	Charolaise	Subclinical	42	pos	pos	neg	pos	neg	16S-CMh	SD	5	17.01	30.98	36.01	26.93	no amplification	12000	neg	1830	neg	4.07918	neg	3.26245	neg	Ext, Robot IDVET	03/05/2024	81	50-100 d	20	0-50 d	101	100-200 d	MAG FAST768: 034	80 µl	neat	23/05/2024	Ext, Robot IDVET
89-13	13	2024-02-12	2024	Winter	2	Beef	3	3 years	41	>24months	Female	23/09/2020	Charolaise	Subclinical	42	pos	pos	pos	pos	neg	16S-Mex-CMh	DD	5	18.06	33.91	33.27	33.63	35.61	1900	< LQ	< LQ	neg	3.27875	< LQ	< LQ	neg	Ext, Robot IDVET	03/05/2024	81	50-100 d	20	0-50 d	101	100-200 d	MAG FAST768: 034	80 µl	neat	23/05/2024	Ext, Robot IDVET
9897-13	13	2024-02-12	2024	Winter	2	Beef	10	> 5 years	127	>24months	Female	06/09/2013	Charolaise	Subclinical	42	pos	pos	pos	pos	neg	16S-Mex-CMh	DD	5	17.28	35.16	35.79	31.3	no amplification	< LQ	< LQ	59	neg	< LQ	< LQ	1.7708520116421442	neg	Ext. Robot IDVET	03/05/2024	81	50-100 d	20	0-50 d	101	100-200 d	MAG FAST768: 034	80 µl	neat	23/05/2024	Ext. Robot IDVET
1909-38	38	2024-09-05	2024	Automn	9	Beef	3	3 years	37	>24months	Male	12/08/2021	Crossbred	Subclinical	31	pos	pos	pos	neg	pos	16S-Mex-Mass	DD	5	15.41	26.46	29.86	35.25	27.07	2410	2130	neg	31700	3.38202	3.32838	neg	4.50106	Ext, Robot IDVET	20/09/2024	15	0-50 d	5	0-50 d	20	0-100 d	MAG FAST768: 034	80 µl	neat	25/09/2024	Ext, Robot IDVET
4956-38	38	2025-01-17	2025	Winter	1	Dairy	10	> 5 years	126	>24months	Female	05/09/2014	Holstein Fresian	Subclinical	31	pos	pos	pos	neg	neg	16S-Mex	SD	5	18.07	37.15	34.45	no amplification	no amplification	< LQ	< LQ	neg	neg	< LQ	< LQ	neg	neg	Ext, Robot IDVET	19/02/2025	33	0-50 d	1	0-50 d	34	0-100 d	?	80 µl	neat	20/02/2025	Ext, Robot IDVET
9160-7	7	2022-09-24	2022	Automn	9	Dairy	3	3 years	36	>24months	Female	30/09/2019	Holstein Fresian	Subclinical	31	pos	pos	pos	pos	neg	16S-Mex-CMh	DD	5	23.07	31.25	30.83	32.41	no amplification	577	832	< LQ	neg	2.76118	2.92012	< LQ	neg	Ext, Kit Qiagen	05/10/2022	11	0-50 d	842	>100 d	853	>200 d	Kit : 172013961	100 µl	10-2	24/01/2025	Ext, Kit Qiagen
736-7	7	2022-08-16	2022	Summer	8	Dairy	2	2 years	26	>24months	Female	22/06/2020	Holstein Fresian	Subclinical	31	pos	pos	pos	pos	neg	16S-Mex-CMh	DD	5	21.08	24.09	23.85	23.85	no amplification	36700	39500	39500	neg	4.56467	4.5966	4.5966	neg	Ext, Kit Qiagen	02/09/2022	17	0-50 d	857	>100 d	874	>200 d	kit 172013961	100 µl	10-2	06/01/2025	Ext, Kit Qiagen
5512-7	7	2022-07-27	2022	Summer	7	Dairy	7	> 5 years	81	>24months	Female	17/11/2015	Holstein Fresian	Subclinical	31	pos	pos	pos	pos	neg	16S-Mex-CMh	DD	5	23.26	34.47	32.27	32.27	no amplification	76.8	464	< LQ	neg	1.88536	2.66652	< LQ	neg	Ext, Kit Qiagen	04/10/2022	69	50-100 d	825	>100 d	894	>200 d	kit 172013961	100 µl	10-2	06/01/2025	Ext, Kit Qiagen
711-7	7	2022-07-27	2022	Summer	7	Dairy	2	2 years	30	>24months	Female	31/01/2020	Holstein Fresian	Subclinical	31	pos	neg	pos	pos	neg	PCR specific only	discordant - PCR specific only	5	28.26	no amplification	32.21	32.21	no amplification	neg	479	< LQ	neg	neg	2.6803355134145632	< LQ	neg	Ext. Robot IDVET	17/10/2023	447	>100 d	447	>100 d	894	>200 d	MAG FAST768: 034	100 µl	10-2	06/01/2025	Ext. Robot IDVET
740-7	7	2022-07-27	2022	Summer	7	Dairy	2	2 years	24	18 months-24 months	Female	01/08/2020	Holstein Fresian	Subclinical	31	pos	pos	pos	pos	neg	16S-Mex-CMh	DD	5	19.99	29.16	28.42	28.42	no amplification	1800	3540	3540	neg	3.25527	3.549	3.549	neg	Ext, Kit Qiagen	04/10/2022	69	50-100 d	825	>100 d	894	>200 d	kit 172013961	100 µl	10-2	06/01/2025	Ext, Kit Qiagen
750-7	7	2022-07-27	2022	Summer	7	Dairy	2	2 years	23	18 months-24 months	Female	12/09/2020	Holstein Fresian	Subclinical	31	pos	pos	pos	pos	neg	16S-Mex-CMh	DD	5	23.44	30.97	29.83	29.83	no amplification	615	1680	1680	neg	2.78888	3.22531	3.22531	neg	Ext, Kit Qiagen	04/10/2022	69	50-100 d	825	>100 d	894	>200 d	kit 172013961	100 µl	10-2	06/01/2025	Ext, Kit Qiagen
751-7	7	2022-07-27	2022	Summer	7	Dairy	2	2 years	23	18 months-24 months	Female	18/09/2020	Holstein Fresian	Subclinical	31	pos	pos	neg	neg	neg	16S only	discordant - 16S only	5	22.88	34.77	no amplification	no amplification	no amplification	nd	neg	neg	neg	nd	neg	neg	neg	Ext. Kit Qiagen	04/10/2022	69	50-100 d	825	>100 d	894	>200 d	kit 172013961	100 µl	10-2	06/01/2025	Ext. Kit Qiagen
7550-7	7	2022-07-27	2022	Summer	7	Dairy	5	4 -5 years	57	>24months	Female	12/11/2017	Holstein Fresian	Subclinical	31	pos	pos	pos	pos	neg	16S-Mex-CMh	DD	5	23.18	32.31	32.41	32.41	no amplification	277	431	< LQ	neg	2.44248	2.63448	< LQ	neg	Ext, Kit Qiagen	04/10/2022	69	50-100 d	825	>100 d	894	>200 d	kit 172013961	100 µl	10-2	06/01/2025	Ext, Kit Qiagen
7525-7	7	2022-07-12	2022	Summer	7	Dairy	5	4 -5 years	60	>24months	Female	13/08/2017	Holstein Fresian	Subclinical	31	pos	pos	pos	pos	neg	16S-Mex-CMh	DD	5	19.24	30.16	31.2	31.2	no amplification	995	816	816	neg	2.99782	2.91169	2.91169	neg	Ext, Kit Qiagen	02/09/2022	52	50-100 d	857	>100 d	909	>200 d	kit 172013961	100 µl	10-2	06/01/2025	Ext, Kit Qiagen
7531-7	7	2022-07-12	2022	Summer	7	Dairy	5	4 -5 years	58	>24months	Female	26/09/2017	Holstein Fresian	Subclinical	31	pos	pos	neg	neg	neg	16S only	discordant - 16S only	5	19.78	32.91	36.78	36.78	no amplification	194	neg	neg	neg	2.2878	neg	neg	neg	Ext, Kit Qiagen	02/09/2022	52	50-100 d	857	>100 d	909	>200 d	kit 172013961	100 µl	10-2	06/01/2025	Ext, Kit Qiagen
8112-7	7	2022-07-27	2022	Summer	7	Dairy	4	4 -5 years	54	>24months	Female	09/02/2018	Holstein Fresian	Subclinical	31	pos	pos	pos	pos	neg	16S-Mex-CMh	DD	5	24.82	33.22	33.2	31.2	no amplification	170	< LQ	436	neg	2.23045	< LQ	2.63949	neg	Ext, Kit Qiagen	04/10/2022	69	50-100 d	843	>100 d	912	>200 d	Kit : 172013961	100 µl	10-2	24/01/2025	Ext, Kit Qiagen
9150-7	7	2022-07-27	2022	Summer	7	Dairy	3	3 years	37	>24months	Female	15/07/2019	Holstein Fresian	Subclinical	31	pos	pos	pos	neg	neg	16S-Mex	SD	5	23.08	34.55	33.5	no amplification	no amplification	74.5	< LQ	neg	neg	1.87216	< LQ	neg	neg	Ext, Kit Qiagen	04/10/2022	69	50-100 d	843	>100 d	912	>200 d	Kit : 172013961	100 µl	10-2	24/01/2025	Ext, Kit Qiagen
9157-7	7	2022-07-27	2022	Summer	7	Dairy	3	3 years	35	>24months	Female	21/09/2019	Holstein Fresian	Subclinical	31	pos	pos	pos	pos	neg	16S-Mex-CMh	DD	5	23.24	36.69	34.63	32.64	no amplification	< LQ	< LQ	< LQ	neg	< LQ	< LQ	< LQ	neg	Ext. Kit Qiagen	04/10/2022	69	50-100 d	843	>100 d	912	>200 d	Kit : 172013961	100 µl	10-2	24/01/2025	Ext. Kit Qiagen
9178-7	7	2022-07-27	2022	Summer	7	Dairy	3	3 years	33	>24months	Female	17/11/2019	Holstein Fresian	Subclinical	31	pos	pos	pos	pos	neg	16S-Mex-CMh	DD	5	19.55	31.58	33.01	29.09	no amplification	470	< LQ	1700	neg	2.6721	< LQ	3.23045	neg	Ext, Kit Qiagen	04/10/2022	69	50-100 d	843	>100 d	912	>200 d	Kit : 172013961	100 µl	10-2	24/01/2025	Ext, Kit Qiagen
708-7	7	2022-06-21	2022	Summer	6	Dairy	2	2 years	30	>24months	Female	16/01/2020	Holstein Fresian	Subclinical	31	pos	pos	pos	pos	neg	16S-Mex-CMh	DD	5	21.9	33.38	32.65	32.65	no amplification	147	379	< LQ	neg	2.16732	2.57864	< LQ	neg	Ext, Kit Qiagen	01/08/2022	41	0-50 d	889	>100 d	930	>200 d	kit 172013961	100 µl	10-2	06/01/2025	Ext, Kit Qiagen
7539-7	7	2022-06-21	2022	Summer	6	Dairy	5	4 -5 years	57	>24months	Female	11/10/2017	Holstein Fresian	Subclinical	31	pos	pos	neg	neg	neg	16S only	discordant - 16S only	5	21.96	35.18	no amplification	no amplification	no amplification	< LQ	neg	neg	neg	< LQ	neg	neg	neg	Ext. Kit Qiagen	01/08/2022	41	0-50 d	889	>100 d	930	>200 d	kit 172013961	100 µl	10-2	06/01/2025	Ext. Kit Qiagen
7527-7	7	2022-06-10	2022	Summer	6	Dairy	5	4 -5 years	58	>24months	Female	21/08/2017	Holstein Fresian	Subclinical	31	pos	pos	neg	neg	neg	16S only	discordant - 16S only	5	23.15	35.09	36.47	36.47	no amplification	< LQ	neg	neg	neg	< LQ	neg	neg	neg	Ext. Kit Qiagen	04/07/2022	24	0-50 d	917	>100 d	941	>200 d	kit 172013961	100 µl	10-2	06/01/2025	Ext. Kit Qiagen
9148-7	7	2022-06-21	2022	Summer	6	Dairy	3	3 years	36	>24months	Female	01/07/2019	Holstein Fresian	Subclinical	31	pos	pos	pos	neg	neg	16S-Mex	SD	5	23.18	35.17	35.58	no amplification	37.18	< LQ	< LQ	neg	neg	< LQ	< LQ	neg	neg	Ext. Kit Qiagen	01/08/2022	41	0-50 d	907	>100 d	948	>200 d	Kit : 172013961	100 µl	10-2	24/01/2025	Ext. Kit Qiagen
9183-7	7	2022-06-21	2022	Summer	6	Dairy	3	3 years	31	>24months	Female	26/11/2019	Holstein Fresian	Subclinical	31	pos	pos	pos	pos	pos	16S-Mex-CMh-Mass	TD	5	23.47	30.43	30.8	32.89	32.51	959	846	< LQ	< LQ	2.98182	2.92737	< LQ	< LQ	Ext, Kit Qiagen	01/08/2022	41	0-50 d	907	>100 d	948	>200 d	Kit : 172013961	100 µl	10-2	24/01/2025	Ext, Kit Qiagen
719-7	7	2022-05-03	2022	Spring	5	Dairy	2	2 years	26	>24months	Female	09/03/2020	Holstein Fresian	Subclinical	31	pos	pos	pos	pos	neg	16S-Mex-CMh	DD	5	22.37	29.29	29.11	29.11	no amplification	1670	2460	2460	neg	3.22272	3.39094	3.39094	neg	Ext, Kit Qiagen	19/06/2022	47	0-50 d	932	>100 d	979	>200 d	kit 172013961	100 µl	10-2	06/01/2025	Ext, Kit Qiagen
730-7	7	2022-05-03	2022	Spring	5	Dairy	2	2 years	24	18 months-24 months	Female	08/05/2020	Holstein Fresian	Subclinical	31	pos	pos	pos	pos	neg	16S-Mex-CMh	DD	5	22.68	32.68	30.61	30.61	no amplification	223	1110	1110	neg	2.3483	3.04532	3.04532	neg	Ext, Kit Qiagen	19/06/2022	47	0-50 d	932	>100 d	979	>200 d	kit 172013961	100 µl	10-2	06/01/2025	Ext, Kit Qiagen
723-7	7	2022-03-30	2022	Spring	3	Dairy	2	2 years	24	18 months-24 months	Female	26/03/2020	Holstein Fresian	Subclinical	31	pos	pos	pos	pos	pos	16S-Mex-CMh-Mass	TD	5	22.76	28.99	29.77	29.77	30.88	2000	1740	1740	228	3.30103	3.24055	3.24055	2.35793	Ext, Kit Qiagen	19/04/2022	20	0-50 d	993	>100 d	1013	>200 d	Kit"défectueux"169019446	100 µl	10-2	06/01/2025	Ext, Kit Qiagen
712-7	7	2022-03-09	2022	Spring	3	Dairy	2	2 years	26	>24months	Female	31/01/2020	Holstein Fresian	Subclinical	31	pos	pos	pos	pos	neg	16S-Mex-CMh	DD	5	21.9	33.83	33.16	33.16	36.79	112	< LQ	< LQ	neg	2.04922	< LQ	< LQ	neg	Ext, Kit Qiagen	19/04/2022	41	0-50 d	993	>100 d	1034	>200 d	Kit"défectueux"169019446	100 µl	10-2	06/01/2025	Ext, Kit Qiagen
7541-7	7	2022-03-09	2022	Spring	3	Dairy	4	4 -5 years	53	>24months	Female	24/10/2017	Holstein Fresian	Subclinical	31	pos	pos	pos	pos	neg	16S-Mex-CMh	DD	5	22.91	32.16	31.84	31.84	no amplification	303	582	582	neg	2.48144	2.76492	2.76492	neg	Ext, Kit Qiagen	19/04/2022	41	0-50 d	993	>100 d	1034	>200 d	Kit"défectueux"169019446	100 µl	10-2	06/01/2025	Ext, Kit Qiagen
9141-7	7	2022-03-30	2022	Spring	3	Dairy	3	3 years	35	>24months	Female	20/05/2019	Holstein Fresian	Subclinical	31	pos	pos	pos	neg	neg	16S-Mex	SD	5	22.46	32.41	31.25	no amplification	35.31	281	659	neg	neg	2.44871	2.81889	neg	neg	Ext, Kit Qiagen	19/04/2022	20	0-50 d	1011	>100 d	1031	>200 d	Kit"défectueux"169019446	100 µl	10-2	24/01/2025	Ext, Kit Qiagen
9713-7	7	2022-03-30	2022	Spring	3	Dairy	2	2 years	29	>24months	Female	02/11/2019	Holstein Fresian	Subclinical	31	pos	pos	neg	pos	neg	16S-CMh	SD	5	22.14	33.3	no amplification	31.85	37.31	162	neg	287	neg	2.20952	neg	2.45788	neg	Ext, Kit Qiagen	19/04/2022	20	0-50 d	1011	>100 d	1031	>200 d	Kit"défectueux"169019446	100 µl	10-2	24/01/2025	Ext, Kit Qiagen
9131-7	7	2022-03-01	2022	Spring	3	Dairy	3	3 years	36	>24months	Female	24/03/2019	Holstein Fresian	Subclinical	31	pos	pos	pos	neg	neg	16S-Mex	SD	5	22.49	35.53	32.91	no amplification	no amplification	< LQ	263	neg	neg	< LQ	2.419955748489758	neg	neg	Ext. Kit Qiagen	19/04/2022	49	0-50 d	1011	>100 d	1060	>200 d	Kit"défectueux"169019446	100 µl	10-2	24/01/2025	Ext. Kit Qiagen
9124-7	7	2021-11-30	2021	Automn	11	Dairy	3	3 years	35	>24months	Female	13/01/2019	Holstein Fresian	Subclinical	31	pos	pos	pos	neg	neg	16S-Mex	SD	5	24.27	33.39	31.96	no amplification	no amplification	153	445	neg	neg	2.18469	2.64836	neg	neg	Ext, Kit Qiagen	01/12/2021	1	0-50 d	1150	>100 d	1151	>200 d	Kit dernier 169031338	100 µl	10-2	24/01/2025	Ext, Kit Qiagen
1707-18	18	2024-01-24	2024	Winter	1	Beef	7	> 5 years	88	>24months	Male	27/10/2016	Charolaise	Subclinical	42	pos	pos	pos	neg	pos	16S-Mex-Mass	DD	5	18.13	34.93	35.58	no amplification	34.27	81.4	< LQ	neg	< LQ	1.91062	< LQ	neg	< LQ	Ext, Robot IDVET	03/04/2024	70	50-100 d	9	0-50 d	79	0-100 d	MAG FAST768: 034	80 µl	neat	12/04/2024	Ext, Robot IDVET
1731-18	18	2024-01-24	2024	Winter	1	Beef	6	> 5 years	78	>24months	Female	01/09/2017	Limousine	Subclinical	42	pos	neg	neg	neg	neg	ND	ND	5	18.21	no amplification	no amplification	no amplification	no amplification	neg	neg	neg	neg	neg	neg	neg	neg	Ext. Robot IDVET	03/04/2024	70	50-100 d	9	0-50 d	79	0-100 d	MAG FAST768: 034	80 µl	neat	12/04/2024	Ext. Robot IDVET
3258-18	18	2024-01-24	2024	Winter	1	Beef	9	> 5 years	113	>24months	Female	24/10/2014	Limousine	Subclinical	42	pos	pos	neg	pos	neg	16S-CMh	SD	5	18.2	35.86	33.47	34.66	no amplification	< LQ	18.3	< LQ	neg	< LQ	1.2624510897304295	< LQ	neg	Ext. Robot IDVET	03/04/2024	70	50-100 d	9	0-50 d	79	0-100 d	MAG FAST768: 034	80 µl	neat	12/04/2024	Ext. Robot IDVET
4708-18	18	2024-01-24	2024	Winter	1	Beef	2	2 years	28	>24months	Female	28/09/2021	Limousine	Subclinical	42	pos	pos	pos	pos	neg	16S-Mex-CMh	DD	5	18.48	32.48	34.2	30.32	no amplification	950	< LQ	34.3	neg	2.97772	< LQ	1.53529	neg	Ext, Robot IDVET	03/04/2024	70	50-100 d	9	0-50 d	79	0-100 d	MAG FAST768: 034	80 µl	neat	12/04/2024	Ext, Robot IDVET
4718-18	18	2024-01-24	2024	Winter	1	Beef	2	2 years	27	>24months	Female	09/11/2021	Limousine	Subclinical	42	pos	pos	pos	pos	neg	16S-Mex-CMh	DD	5	18.16	28.93	27.7	30.07	no amplification	17000	1710	41.3	neg	4.23045	3.233	1.61595	neg	Ext, Robot IDVET	03/04/2024	70	50-100 d	9	0-50 d	79	0-100 d	MAG FAST768: 034	80 µl	neat	12/04/2024	Ext, Robot IDVET
5543-18	18	2024-01-24	2024	Winter	1	Beef	5	4 -5 years	65	>24months	Female	30/09/2018	Limousine	Subclinical	42	pos	pos	pos	neg	neg	16S-Mex	SD	5	18.12	35	29.69	no amplification	no amplification	120	357	neg	neg	2.07918	2.55267	neg	neg	Ext, Robot IDVET	03/04/2024	70	50-100 d	9	0-50 d	79	0-100 d	MAG FAST768: 034	80 µl	neat	12/04/2024	Ext, Robot IDVET
5564-18	18	2024-01-24	2024	Winter	1	Beef	4	4 -5 years	54	>24months	Female	26/08/2019	Limousine	Subclinical	42	pos	pos	neg	pos	neg	16S-CMh	SD	5	16.51	34.99	no amplification	33.06	37.82	120	neg	< LQ	neg	2.07918	neg	< LQ	neg	Ext, Robot IDVET	03/04/2024	70	50-100 d	29	0-50 d	99	0-100 d	MAG FAST768: 034	80 µl	neat	02/05/2024	Ext, Robot IDVET
6024-18	18	2024-01-24	2024	Winter	1	Beef	3	3 years	40	>24months	Female	28/09/2020	Limousine	Subclinical	42	pos	pos	pos	pos	neg	16S-Mex-CMh	DD	5	18.49	31.9	34.31	29.17	no amplification	1500	< LQ	80.7	neg	3.17609	< LQ	1.90687	neg	Ext, Robot IDVET	03/04/2024	70	50-100 d	9	0-50 d	79	0-100 d	MAG FAST768: 034	80 µl	neat	12/04/2024	Ext, Robot IDVET
6051-18	18	2024-01-24	2024	Winter	1	Beef	2	2 years	29	>24months	Female	21/09/2021	Limousine	Subclinical	42	pos	pos	pos	pos	neg	16S-Mex-CMh	DD	5	18.75	34.81	33.57	29.48	35.17	140	< LQ	64.1	neg	2.14613	< LQ	1.80686	neg	Ext, Robot IDVET	03/04/2024	70	50-100 d	9	0-50 d	79	0-100 d	MAG FAST768: 034	80 µl	neat	12/04/2024	Ext, Robot IDVET
6053-18	18	2024-01-24	2024	Winter	1	Beef	2	2 years	28	>24months	Female	25/09/2021	Limousine	Subclinical	42	pos	pos	pos	pos	neg	16S-Mex-CMh	DD	5	17.26	31.68	32.86	27.15	no amplification	601	29.5	363	neg	2.77887	1.46982	2.55991	neg	Ext, Robot IDVET	03/04/2024	70	50-100 d	9	0-50 d	79	0-100 d	MAG FAST768: 034	80 µl	neat	12/04/2024	Ext, Robot IDVET
8818-18	18	2024-01-24	2024	Winter	1	Beef	6	> 5 years	78	>24months	Female	12/09/2017	Limousine	Subclinical	42	pos	pos	pos	neg	pos	16S-Mex-Mass	DD	5	17.25	32.3	32.09	no amplification	33.7	1100	54.1	neg	< LQ	3.04139	1.7332	neg	< LQ	Ext, Robot IDVET	03/04/2024	70	50-100 d	29	0-50 d	99	0-100 d	MAG FAST768: 034	80 µl	neat	02/05/2024	Ext, Robot IDVET
9472-18	18	2024-01-24	2024	Winter	1	Beef	3	3 years	41	>24months	Female	04/09/2020	Limousine	Subclinical	42	pos	pos	pos	pos	pos	16S-Mex-CMh-Mass	TD	5	17.74	30.16	30.09	33.01	30.42	6300	261	< LQ	152	3.79934	2.41664	< LQ	2.18184	Ext, Robot IDVET	03/04/2024	70	50-100 d	9	0-50 d	79	0-100 d	MAG FAST768: 034	80 µl	neat	12/04/2024	Ext, Robot IDVET
9474-18	18	2024-01-24	2024	Winter	1	Beef	3	3 years	41	>24months	Female	05/09/2020	Limousine	Subclinical	42	pos	pos	pos	pos	neg	16S-Mex-CMh	DD	5	18.47	29.88	29.63	26.96	no amplification	1820	374	418	neg	3.26007	2.57287	2.62118	neg	Ext, Robot IDVET	03/04/2024	70	50-100 d	9	0-50 d	79	0-100 d	MAG FAST768: 034	80 µl	neat	12/04/2024	Ext, Robot IDVET
9476-18	18	2024-01-24	2024	Winter	1	Beef	3	3 years	41	>24months	Female	13/09/2020	Limousine	Subclinical	42	pos	pos	pos	pos	neg	16S-Mex-CMh	DD	5	18.47	34.17	30	31.76	no amplification	240	280	11.7	neg	2.38021	2.44716	1.06819	neg	Ext, Robot IDVET	03/04/2024	70	50-100 d	9	0-50 d	79	0-100 d	MAG FAST768: 034	80 µl	neat	12/04/2024	Ext, Robot IDVET
9478-18	18	2024-01-24	2024	Winter	1	Beef	3	3 years	41	>24months	Female	19/09/2020	Limousine	Subclinical	42	pos	pos	pos	pos	pos	16S-Mex-CMh-Mass	TD	5	17.81	32.22	30.94	28.62	34.78	431	134	122	< LQ	2.63448	2.1271	2.08636	< LQ	Ext, Robot IDVET	03/04/2024	70	50-100 d	9	0-50 d	79	0-100 d	MAG FAST768: 034	80 µl	neat	12/04/2024	Ext, Robot IDVET
1962-22	22	2024-01-31	2024	Winter	1	Beef	4	4 -5 years	49	>24months	Female	16/01/2020	Limousine	Subclinical	42	pos	pos	neg	pos	pos	16S-CMh-Mass	DD	5	18.02	30.12	no amplification	29.82	34.09	540	neg	64.5	< LQ	2.73239	neg	1.80956	< LQ	Ext, Robot IDVET	09/04/2024	69	50-100 d	36	0-50 d	105	100-200 d	MAG FAST768: 034	80 µl	neat	15/05/2024	Ext, Robot IDVET
2404-22	22	2024-01-31	2024	Winter	1	Beef	4	4 -5 years	46	>24months	Female	16/04/2020	Charolaise	Subclinical	42	pos	pos	pos	pos	neg	16S-Mex-CMh	DD	5	17.41	28.24	29.83	34.17	no amplification	1300	1530	< LQ	neg	3.11394	3.18469	< LQ	neg	Ext, Robot IDVET	09/04/2024	69	50-100 d	36	0-50 d	105	100-200 d	MAG FAST768: 034	80 µl	neat	15/05/2024	Ext, Robot IDVET
2408-22	22	2024-01-31	2024	Winter	1	Beef	4	4 -5 years	46	>24months	Female	17/04/2020	Charolaise	Subclinical	42	pos	pos	neg	pos	neg	16S-CMh	SD	5	17.89	27.33	no amplification	26.48	no amplification	2000	neg	863	neg	3.30103	neg	2.93601	neg	Ext, Robot IDVET	09/04/2024	69	50-100 d	36	0-50 d	105	100-200 d	MAG FAST768: 034	80 µl	neat	15/05/2024	Ext, Robot IDVET
2726-22	22	2024-01-31	2024	Winter	1	Beef	3	3 years	40	>24months	Female	05/10/2020	Charolaise	Subclinical	42	pos	pos	pos	pos	neg	16S-Mex-CMh	DD	5	16.11	28.43	29.96	34.3	no amplification	1200	1430	< LQ	neg	3.07918	3.15534	< LQ	neg	Ext, Robot IDVET	09/04/2024	69	50-100 d	36	0-50 d	105	100-200 d	MAG FAST768: 034	80 µl	neat	15/05/2024	Ext, Robot IDVET
4013-22	22	2024-01-31	2024	Winter	1	Beef	3	3 years	34	>24months	Female	10/04/2021	Limousine	Subclinical	42	pos	pos	pos	pos	neg	16S-Mex-CMh	DD	5	17.18	28.87	35.01	28.55	no amplification	970	< LQ	173	neg	2.98677	< LQ	2.23805	neg	Ext, Robot IDVET	09/04/2024	69	50-100 d	36	0-50 d	105	100-200 d	MAG FAST768: 034	80 µl	neat	15/05/2024	Ext, Robot IDVET
5390-22	22	2024-01-31	2024	Winter	1	Beef	3	3 years	33	>24months	Female	20/05/2021	Limousine	Subclinical	42	pos	pos	pos	neg	neg	16S-Mex	SD	5	17.07	33.61	34.23	no amplification	no amplification	100	< LQ	neg	neg	2	< LQ	neg	neg	Ext, Robot IDVET	09/04/2024	69	50-100 d	36	0-50 d	105	100-200 d	MAG FAST768: 034	80 µl	neat	15/05/2024	Ext, Robot IDVET
5391-22	22	2024-01-31	2024	Winter	1	Beef	3	3 years	33	>24months	Female	25/05/2021	Limousine	Subclinical	42	pos	pos	pos	neg	neg	16S-Mex	SD	5	17.21	32.84	34.32	no amplification	no amplification	150	< LQ	neg	neg	2.17609	< LQ	neg	neg	Ext, Robot IDVET	09/04/2024	69	50-100 d	36	0-50 d	105	100-200 d	MAG FAST768: 034	80 µl	neat	15/05/2024	Ext, Robot IDVET
5393-22	22	2024-01-31	2024	Winter	1	Beef	2	2 years	27	>24months	Female	25/11/2021	Limousine	Subclinical	42	pos	neg	neg	neg	neg	ND	ND	5	16.74	no amplification	no amplification	no amplification	no amplification	neg	neg	neg	neg	neg	neg	neg	neg	Ext. Robot IDVET	09/04/2024	69	50-100 d	36	0-50 d	105	100-200 d	MAG FAST768: 034	80 µl	neat	15/05/2024	Ext. Robot IDVET
5394-22	22	2024-01-31	2024	Winter	1	Beef	2	2 years	26	>24months	Female	02/12/2021	Limousine	Subclinical	42	pos	pos	neg	pos	neg	16S-CMh	SD	5	16.73	28.14	no amplification	27.35	no amplification	1400	neg	439	neg	3.14613	neg	2.64246	neg	Ext, Robot IDVET	09/04/2024	69	50-100 d	36	0-50 d	105	100-200 d	MAG FAST768: 034	80 µl	neat	15/05/2024	Ext, Robot IDVET
7458-22	22	2024-01-31	2024	Winter	1	Beef	3	3 years	41	>24months	Female	30/09/2020	Limousine	Subclinical	42	pos	pos	neg	pos	neg	16S-CMh	SD	5	16.32	28.34	no amplification	27.12	no amplification	1200	neg	525	neg	3.07918	neg	2.72016	neg	Ext, Robot IDVET	09/04/2024	69	50-100 d	36	0-50 d	105	100-200 d	MAG FAST768: 034	80 µl	neat	15/05/2024	Ext, Robot IDVET
751-22	22	2024-01-31	2024	Winter	1	Beef	9	> 5 years	113	>24months	Female	25/10/2014	Salers	Subclinical	42	pos	pos	neg	pos	neg	16S-CMh	SD	5	17.43	29.04	no amplification	27.86	no amplification	890	neg	296	neg	2.94939	neg	2.47129	neg	Ext, Robot IDVET	09/04/2024	69	50-100 d	36	0-50 d	105	100-200 d	MAG FAST768: 034	80 µl	neat	15/05/2024	Ext, Robot IDVET
1534-23	23	2024-02-14	2024	Winter	2	Beef	4	4 -5 years	43	>24months	Female	09/08/2020	Limousine	Subclinical	42	pos	pos	pos	pos	pos	16S-Mex-CMh-Mass	TD	5	17.11	26.45	28.63	34.65	27.61	190000	2220	< LQ	2110	5.27875	3.34635	< LQ	3.32428	Ext, Robot IDVET	03/05/2024	79	50-100 d	20	0-50 d	99	0-100 d	MAG FAST768: 034	80 µl	neat	23/05/2024	Ext, Robot IDVET
1536-23	23	2024-02-14	2024	Winter	2	Beef	4	4 -5 years	43	>24months	Female	09/08/2020	Limousine	Subclinical	42	pos	pos	pos	neg	neg	16S-Mex	SD	5	16.9	27.55	28	no amplification	no amplification	97000	3210	neg	neg	4.98677	3.50651	neg	neg	Ext, Robot IDVET	03/05/2024	79	50-100 d	20	0-50 d	99	0-100 d	MAG FAST768: 034	80 µl	neat	23/05/2024	Ext, Robot IDVET
1550-23	23	2024-02-14	2024	Winter	2	Beef	3	3 years	42	>24months	Female	24/08/2020	Limousine	Subclinical	42	pos	pos	neg	pos	neg	16S-CMh	SD	5	17.35	36.34	no amplification	34.03	no amplification	< LQ	neg	< LQ	neg	< LQ	neg	< LQ	neg	Ext. Robot IDVET	03/05/2024	79	50-100 d	20	0-50 d	99	0-100 d	MAG FAST768: 034	80 µl	neat	23/05/2024	Ext. Robot IDVET
3097-23	23	2024-02-14	2024	Winter	2	Beef	3	3 years	31	>24months	Female	13/08/2021	Limousine	Subclinical	42	pos	pos	pos	pos	neg	16S-Mex-CMh	DD	5	15.68	30.57	30.62	28.32	no amplification	15000	698	614	neg	4.17609	2.84386	2.78817	neg	Ext, Robot IDVET	03/05/2024	79	50-100 d	20	0-50 d	99	0-100 d	MAG FAST768: 034	80 µl	neat	23/05/2024	Ext, Robot IDVET
3101-23	23	2024-02-14	2024	Winter	2	Beef	2	2 years	30	>24months	Female	17/08/2021	Limousine	Subclinical	42	pos	pos	pos	pos	neg	16S-Mex-CMh	DD	5	16.9	29.59	29.67	28.01	no amplification	28000	1210	783	neg	4.44716	3.08279	2.89376	neg	Ext, Robot IDVET	03/05/2024	79	50-100 d	20	0-50 d	99	0-100 d	MAG FAST768: 034	80 µl	neat	23/05/2024	Ext, Robot IDVET
3107-23	23	2024-02-14	2024	Winter	2	Beef	2	2 years	30	>24months	Female	24/08/2021	Limousine	Subclinical	42	pos	pos	pos	pos	neg	16S-Mex-CMh	DD	5	15.77	27.85	27.26	26.1	no amplification	81000	4930	3510	neg	4.90849	3.69285	3.54531	neg	Ext, Robot IDVET	03/05/2024	79	50-100 d	20	0-50 d	99	0-100 d	MAG FAST768: 034	80 µl	neat	23/05/2024	Ext, Robot IDVET
4880-23	23	2024-02-14	2024	Winter	2	Beef	11	> 5 years	128	>24months	Female	13/08/2013	Limousine	Subclinical	42	pos	pos	pos	pos	neg	16S-Mex-CMh	DD	5	16.24	36.06	34.84	34.45	no amplification	< LQ	< LQ	< LQ	neg	< LQ	< LQ	< LQ	neg	Ext. Robot IDVET	03/05/2024	79	50-100 d	20	0-50 d	99	0-100 d	MAG FAST768: 034	80 µl	neat	23/05/2024	Ext. Robot IDVET
4957-23	23	2024-02-14	2024	Winter	2	Beef	8	> 5 years	91	>24months	Female	13/08/2016	Limousine	Subclinical	42	pos	pos	pos	pos	neg	16S-Mex-CMh	DD	5	18.03	32.42	32.03	32.83	no amplification	4800	307	< LQ	neg	3.68124	2.48714	< LQ	neg	Ext, Robot IDVET	03/05/2024	79	50-100 d	20	0-50 d	99	0-100 d	MAG FAST768: 034	80 µl	neat	23/05/2024	Ext, Robot IDVET
4959-23	23	2024-02-14	2024	Winter	2	Beef	8	> 5 years	91	>24months	Female	16/08/2016	Limousine	Subclinical	42	pos	pos	pos	pos	neg	16S-Mex-CMh	DD	5	16.47	34.49	33.94	34.11	no amplification	1300	< LQ	< LQ	neg	3.11394	< LQ	< LQ	neg	Ext, Robot IDVET	03/05/2024	79	50-100 d	20	0-50 d	99	0-100 d	MAG FAST768: 034	80 µl	neat	23/05/2024	Ext, Robot IDVET
8589-23	23	2024-02-14	2024	Winter	2	Beef	5	4 -5 years	61	>24months	Male	28/01/2019	Limousine	Subclinical	42	pos	pos	pos	pos	neg	16S-Mex-CMh	DD	5	17.02	33.36	35.46	30.37	no amplification	2700	< LQ	123	neg	3.43136	< LQ	2.08991	neg	Ext, Robot IDVET	03/05/2024	79	50-100 d	20	0-50 d	99	0-100 d	MAG FAST768: 034	80 µl	neat	23/05/2024	Ext, Robot IDVET
9118-23	23	2024-02-14	2024	Winter	2	Beef	4	4 -5 years	54	>24months	Female	06/09/2019	Limousine	Subclinical	42	pos	pos	pos	pos	neg	16S-Mex-CMh	DD	5	16.53	31.72	31.42	34.17	no amplification	7400	438	< LQ	neg	3.86923	2.64147	< LQ	neg	Ext, Robot IDVET	03/05/2024	79	50-100 d	20	0-50 d	99	0-100 d	MAG FAST768: 034	80 µl	neat	23/05/2024	Ext, Robot IDVET
1636-8	8	2024-12-09	2024	Winter	12	Beef	3	3 years	36	>24months	Female	01/01/2022	Blonde d'Aquitaine	Subclinical	31	pos	pos	neg	neg	pos	16S-Mass	SD	5	22.04	33.13	no amplification	no amplification	34.49	717	neg	neg	< LQ	2.85552	neg	neg	< LQ	Ext, Robot IDVET	28/03/2025	109	>100 d	7	0-50 d	116	100-200 d	MAG FAST768: 034	80 µl	neat	04/04/2025	Ext, Robot IDVET
2093-8	8	2024-12-09	2024	Winter	12	Beef	12	> 5 years	145	>24months	Female	01/01/2013	Blonde d'Aquitaine	Subclinical	31	pos	neg	neg	neg	neg	ND	ND	5	23.1	no amplification	no amplification	no amplification	no amplification	neg	neg	neg	neg	neg	neg	neg	neg	Ext. Robot IDVET	28/03/2025	109	>100 d	7	0-50 d	116	100-200 d	MAG FAST768: 034	80 µl	neat	04/04/2025	Ext. Robot IDVET
2263-8	8	2024-12-09	2024	Winter	12	Beef	3	3 years	36	>24months	Female	01/01/2022	Blonde d'Aquitaine	Subclinical	31	pos	pos	pos	pos	neg	16S-Mex-CMh	DD	5	22.64	21.08	33.19	33.19	no amplification	289000	< LQ	29.3	neg	5.4609	< LQ	1.46687	neg	Ext, Robot IDVET	28/03/2025	109	>100 d	7	0-50 d	116	100-200 d	MAG FAST768: 034	80 µl	neat	04/04/2025	Ext, Robot IDVET
2273-8	8	2024-12-09	2024	Winter	12	Beef	3	3 years	36	>24months	Female	01/01/2022	Blonde d'Aquitaine	Subclinical	31	pos	pos	pos	pos	pos	16S-Mex-CMh-Mass	TD	5	22.95	28.95	28.03	28.03	34.43	5740	1090000	271	< LQ	3.75891	6.03743	2.43297	< LQ	Ext, Robot IDVET	28/03/2025	109	>100 d	7	0-50 d	116	100-200 d	MAG FAST768: 034	80 µl	neat	04/04/2025	Ext, Robot IDVET
2278-8	8	2024-12-09	2024	Winter	12	Beef	3	3 years	36	>24months	Female	01/01/2022	Blonde d'Aquitaine	Subclinical	31	pos	pos	pos	pos	pos	16S-Mex-CMh-Mass	TD	5	22.61	26.66	24.71	24.71	32.87	18000	1650000000	1140	441	4.25527	9.21748	3.0569	2.64444	Ext, Robot IDVET	28/03/2025	109	>100 d	7	0-50 d	116	100-200 d	MAG FAST768: 034	80 µl	neat	04/04/2025	Ext, Robot IDVET
228-8	8	2024-12-09	2024	Winter	12	Beef	15	> 5 years	182	>24months	Female	01/01/2010	Blonde d'Aquitaine	Subclinical	31	pos	pos	pos	pos	neg	16S-Mex-CMh	DD	5	23.13	32.34	34.95	34.95	no amplification	1060	< LQ	13.7	neg	3.02531	< LQ	1.13672	neg	Ext, Robot IDVET	28/03/2025	109	>100 d	7	0-50 d	116	100-200 d	MAG FAST768: 034	80 µl	neat	04/04/2025	Ext, Robot IDVET
2295-8	8	2024-12-09	2024	Winter	12	Beef	1	0 -1 year	11	6-12 months	Female	01/01/2024	Blonde d'Aquitaine	Subclinical	31	pos	pos	pos	neg	neg	16S-Mex	SD	5	23.75	25.84	24.79	no amplification	no amplification	12600	3620000	neg	neg	4.10037	6.55871	neg	neg	Ext, Robot IDVET	28/03/2025	109	>100 d	7	0-50 d	116	100-200 d	MAG FAST768: 034	80 µl	neat	04/04/2025	Ext, Robot IDVET
292-8	8	2024-12-09	2024	Winter	12	Beef	14	> 5 years	170	>24months	Female	01/01/2011	Blonde d'Aquitaine	Subclinical	31	pos	pos	neg	neg	pos	16S-Mass	SD	5	24.23	31.9	no amplification	no amplification	32.86	1320	neg	neg	444	3.12057	neg	neg	2.64738	Ext, Robot IDVET	28/03/2025	109	>100 d	7	0-50 d	116	100-200 d	MAG FAST768: 034	80 µl	neat	04/04/2025	Ext, Robot IDVET
3432-8	8	2024-12-09	2024	Winter	12	Beef	12	> 5 years	145	>24months	Female	01/01/2013	Blonde d'Aquitaine	Subclinical	31	pos	pos	pos	pos	neg	16S-Mex-CMh	DD	5	24.71	33.71	31.42	31.42	no amplification	537	610	62.8	neg	2.72997	2.78533	1.79796	neg	Ext, Robot IDVET	28/03/2025	109	>100 d	7	0-50 d	116	100-200 d	MAG FAST768: 034	80 µl	neat	04/04/2025	Ext, Robot IDVET
3491-8	8	2024-12-09	2024	Winter	12	Beef	11	> 5 years	133	>24months	Female	01/01/2014	Blonde d'Aquitaine	Subclinical	31	pos	pos	neg	pos	neg	16S-CMh	SD	5	25.42	32.89	36.9	36.9	no amplification	808	neg	5.9	neg	2.90741	neg	0.770852	neg	Ext, Robot IDVET	28/03/2025	109	>100 d	7	0-50 d	116	100-200 d	MAG FAST768: 034	80 µl	neat	04/04/2025	Ext, Robot IDVET
3964-8	8	2024-12-09	2024	Winter	12	Beef	2	2 years	24	18 months-24 months	Female	01/01/2023	Blonde d'Aquitaine	Subclinical	31	pos	pos	pos	neg	neg	16S-Mex	SD	5	22.84	27.91	26.69	no amplification	no amplification	4060	147000	neg	neg	3.60853	5.16732	neg	neg	Ext, Robot IDVET	28/03/2025	109	>100 d	7	0-50 d	116	100-200 d	MAG FAST768: 034	80 µl	neat	04/04/2025	Ext, Robot IDVET
3973-8	8	2024-12-09	2024	Winter	12	Beef	2	2 years	24	18 months-24 months	Female	01/01/2023	Blonde d'Aquitaine	Subclinical	31	pos	pos	pos	pos	neg	16S-Mex-CMh	DD	5	22.91	30.61	33.94	33.94	no amplification	2510	< LQ	21.2	neg	3.39967	< LQ	1.32634	neg	Ext, Robot IDVET	28/03/2025	109	>100 d	7	0-50 d	116	100-200 d	MAG FAST768: 034	80 µl	neat	04/04/2025	Ext, Robot IDVET
3976-8	8	2024-12-09	2024	Winter	12	Beef	2	2 years	24	18 months-24 months	Female	01/01/2023	Blonde d'Aquitaine	Subclinical	31	pos	pos	pos	pos	neg	16S-Mex-CMh	DD	5	23.66	33.14	34.46	34.46	no amplification	714	< LQ	16.9	neg	2.8537	< LQ	1.22789	neg	Ext, Robot IDVET	28/03/2025	109	>100 d	7	0-50 d	116	100-200 d	MAG FAST768: 034	80 µl	neat	04/04/2025	Ext, Robot IDVET
3979-8	8	2024-12-09	2024	Winter	12	Beef	1	0 -1 year	11	6-12 months	Female	01/01/2024	Blonde d'Aquitaine	Subclinical	31	pos	pos	pos	pos	neg	16S-Mex-CMh	DD	5	24.96	25.04	22.67	22.67	no amplification	40200	149000000000	2740	neg	4.60423	11.1732	3.43775	neg	Ext, Robot IDVET	28/03/2025	109	>100 d	7	0-50 d	116	100-200 d	MAG FAST768: 034	80 µl	neat	04/04/2025	Ext, Robot IDVET
3980-8	8	2024-12-09	2024	Winter	12	Beef	2	2 years	24	18 months-24 months	Female	01/01/2023	Blonde d'Aquitaine	Subclinical	31	pos	pos	pos	pos	neg	16S-Mex-CMh	DD	5	21.29	25.64	32.88	32.88	no amplification	29800	24.3	33.5	neg	4.47422	1.38561	1.52504	neg	Ext, Robot IDVET	28/03/2025	109	>100 d	7	0-50 d	116	100-200 d	MAG FAST768: 034	80 µl	neat	04/04/2025	Ext, Robot IDVET
4565-8	8	2024-12-09	2024	Winter	12	Beef	11	> 5 years	133	>24months	Female	01/01/2014	Blonde d'Aquitaine	Subclinical	31	pos	pos	pos	neg	neg	16S-Mex	SD	5	22.24	32.87	31.37	no amplification	no amplification	267	55.3	neg	neg	2.42651	1.74273	neg	neg	Ext, Robot IDVET	28/03/2025	109	>100 d	7	0-50 d	116	100-200 d	MAG FAST768: 034	80 µl	neat	04/04/2025	Ext, Robot IDVET
4570-8	8	2024-12-09	2024	Winter	12	Beef	11	> 5 years	133	>24months	Female	01/01/2014	Blonde d'Aquitaine	Subclinical	31	pos	pos	neg	neg	pos	16S-Mass	SD	5	25.06	30.79	no amplification	no amplification	33.79	2300	neg	neg	< LQ	3.36173	neg	neg	< LQ	Ext, Robot IDVET	28/03/2025	109	>100 d	7	0-50 d	116	100-200 d	MAG FAST768: 034	80 µl	neat	04/04/2025	Ext, Robot IDVET
484-8	8	2024-12-09	2024	Winter	12	Beef	14	> 5 years	170	>24months	Female	01/01/2011	Blonde d'Aquitaine	Subclinical	31	pos	neg	neg	neg	neg	ND	ND	5	22.24	40.76	no amplification	no amplification	no amplification	neg	neg	neg	neg	neg	neg	neg	neg	Ext. Robot IDVET	28/03/2025	109	>100 d	7	0-50 d	116	100-200 d	MAG FAST768: 034	80 µl	neat	04/04/2025	Ext. Robot IDVET
4842-8	8	2024-12-09	2024	Winter	12	Beef	2	2 years	24	18 months-24 months	Female	01/01/2023	Blonde d'Aquitaine	Subclinical	31	pos	pos	pos	pos	neg	16S-Mex-CMh	DD	5	23.7	28.56	26.01	26.01	no amplification	6970	93800000	649	neg	3.84323	7.9722	2.81224	neg	Ext, Robot IDVET	28/03/2025	109	>100 d	7	0-50 d	116	100-200 d	MAG FAST768: 034	80 µl	neat	04/04/2025	Ext, Robot IDVET
5502-8	8	2024-12-09	2024	Winter	12	Beef	10	> 5 years	121	>24months	Female	01/01/2015	Blonde d'Aquitaine	Subclinical	31	pos	pos	pos	neg	neg	16S-Mex	SD	5	24.16	34.41	32.79	no amplification	no amplification	115	5.05	neg	neg	2.0607	0.703291	neg	neg	Ext, Robot IDVET	28/03/2025	109	>100 d	7	0-50 d	116	100-200 d	MAG FAST768: 034	80 µl	neat	04/04/2025	Ext, Robot IDVET
5506-8	8	2024-12-09	2024	Winter	12	Beef	10	> 5 years	121	>24months	Female	01/01/2015	Blonde d'Aquitaine	Subclinical	31	pos	pos	pos	neg	neg	16S-Mex	SD	5	22.99	31.1	30.92	no amplification	no amplification	704	118	neg	neg	2.84757	2.07188	neg	neg	Ext, Robot IDVET	28/03/2025	109	>100 d	7	0-50 d	116	100-200 d	MAG FAST768: 034	80 µl	neat	04/04/2025	Ext, Robot IDVET
5514-8	8	2024-12-09	2024	Winter	12	Beef	10	> 5 years	121	>24months	Female	01/01/2015	Blonde d'Aquitaine	Subclinical	31	pos	pos	pos	pos	neg	16S-Mex-CMh	DD	5	21.95	34.12	30.66	30.66	no amplification	438	3270	87.2	neg	2.64147	3.51455	1.94052	neg	Ext, Robot IDVET	28/03/2025	109	>100 d	7	0-50 d	116	100-200 d	MAG FAST768: 034	80 µl	neat	04/04/2025	Ext, Robot IDVET
588-8	8	2024-12-09	2024	Winter	12	Beef	3	3 years	36	>24months	Female	01/01/2022	Blonde d'Aquitaine	Subclinical	31	pos	pos	pos	pos	neg	16S-Mex-CMh	DD	5	24.02	27.4	33.15	33.15	no amplification	12400	< LQ	29.8	neg	4.09342	< LQ	1.47422	neg	Ext, Robot IDVET	28/03/2025	109	>100 d	7	0-50 d	116	100-200 d	MAG FAST768: 034	80 µl	neat	04/04/2025	Ext, Robot IDVET
1402-35	35	2024-02-13	2024	Winter	2	Beef	11	> 5 years	139	>24months	Female	12/09/2012	Limousine	Subclinical	42	pos	pos	neg	neg	neg	16S only	discordant - 16S only	5	16.57	35.54	no amplification	no amplification	no amplification	< LQ	neg	neg	neg	< LQ	neg	neg	neg	Ext. Robot IDVET	03/05/2024	80	50-100 d	20	0-50 d	100	0-100 d	MAG FAST768: 034	80 µl	neat	23/05/2024	Ext. Robot IDVET
1533-35	35	2024-02-13	2024	Winter	2	Beef	5	4 -5 years	65	>24months	Female	14/10/2018	Limousine	Subclinical	42	pos	pos	pos	pos	neg	16S-Mex-CMh	DD	5	16.74	34.14	34.61	35.88	no amplification	1700	< LQ	< LQ	neg	3.23045	< LQ	< LQ	neg	Ext, Robot IDVET	03/05/2024	80	50-100 d	20	0-50 d	100	0-100 d	MAG FAST768: 034	80 µl	neat	23/05/2024	Ext, Robot IDVET
2681-35	35	2024-02-13	2024	Winter	2	Beef	10	> 5 years	126	>24months	Female	30/09/2013	Limousine	Subclinical	42	pos	pos	pos	pos	neg	16S-Mex-CMh	DD	5	16.4	33.83	34.54	34.18	no amplification	2000	< LQ	< LQ	neg	3.30103	< LQ	< LQ	neg	Ext, Robot IDVET	03/05/2024	80	50-100 d	20	0-50 d	100	0-100 d	MAG FAST768: 034	80 µl	neat	23/05/2024	Ext, Robot IDVET
5006-35	35	2024-02-13	2024	Winter	2	Beef	2	2 years	29	>24months	Female	17/09/2021	Limousine	Subclinical	42	pos	pos	pos	pos	neg	16S-Mex-CMh	DD	5	16.09	26.52	25.46	35.85	no amplification	180000	14100	< LQ	neg	5.25527	4.14922	< LQ	neg	Ext, Robot IDVET	03/05/2024	80	50-100 d	20	0-50 d	100	0-100 d	MAG FAST768: 034	80 µl	neat	23/05/2024	Ext, Robot IDVET
1570-29	29	2024-02-20	2024	Winter	2	Beef	7	> 5 years	86	>24months	Female	10/02/2017	Ferrandaise	Subclinical	42	pos	pos	neg	neg	neg	16S only	discordant - 16S only	5	18.71	37.21	no amplification	no amplification	no amplification	< LQ	neg	neg	neg	< LQ	neg	neg	neg	Ext. Robot IDVET	07/05/2024	77	50-100 d	27	0-50 d	104	100-200 d	MAG FAST768: 034	80 µl	neat	03/06/2024	Ext. Robot IDVET
3848-29	29	2024-02-20	2024	Winter	2	Beef	2	2 years	25	>24months	Female	07/02/2022	Ferrandaise	Subclinical	42	pos	pos	pos	neg	neg	16S-Mex	SD	5	20.48	25.65	25.84	no amplification	no amplification	37000	11300	neg	neg	4.5682	4.05308	neg	neg	Ext, Robot IDVET	07/05/2024	77	50-100 d	27	0-50 d	104	100-200 d	MAG FAST768: 034	80 µl	neat	03/06/2024	Ext, Robot IDVET
6743-29	29	2024-02-20	2024	Winter	2	Beef	5	4 -5 years	59	>24months	Female	07/04/2019	Ferrandaise	Subclinical	42	pos	pos	pos	pos	neg	16S-Mex-CMh	DD	5	19.87	30.68	34.35	28.34	no amplification	18000	< LQ	231	neg	4.25527	< LQ	2.36361	neg	Ext, Robot IDVET	07/05/2024	77	50-100 d	27	0-50 d	104	100-200 d	MAG FAST768: 034	80 µl	neat	03/06/2024	Ext, Robot IDVET
6744-29	29	2024-02-20	2024	Winter	2	Beef	5	4 -5 years	59	>24months	Female	01/05/2019	Ferrandaise	Subclinical	42	pos	pos	pos	neg	neg	16S-Mex	SD	5	20.12	32.62	32.46	36.07	no amplification	11000	66	neg	neg	4.04139	1.81954	neg	neg	Ext, Robot IDVET	07/05/2024	77	50-100 d	27	0-50 d	104	100-200 d	MAG FAST768: 034	80 µl	neat	03/06/2024	Ext, Robot IDVET
6745-29	29	2024-02-20	2024	Winter	2	Beef	4	4 -5 years	50	>24months	Female	07/01/2020	Ferrandaise	Subclinical	42	pos	pos	neg	pos	neg	16S-CMh	SD	5	20.06	28.85	no amplification	26.09	no amplification	25000	neg	1570	neg	4.39794	neg	3.1959	neg	Ext, Robot IDVET	07/05/2024	77	50-100 d	27	0-50 d	104	100-200 d	MAG FAST768: 034	80 µl	neat	03/06/2024	Ext, Robot IDVET
687-29	29	2024-02-20	2024	Winter	2	Beef	3	3 years	38	>24months	Female	02/01/2021	Ferrandaise	Subclinical	42	pos	neg	neg	pos	neg	PCR specific only	discordant - PCR specific only	5	18.74	38.87	no amplification	34.79	no amplification	neg	neg	< LQ	neg	neg	neg	< LQ	neg	Ext. Robot IDVET	07/05/2024	77	50-100 d	27	0-50 d	104	100-200 d	MAG FAST768: 034	80 µl	neat	03/06/2024	Ext. Robot IDVET
6898-29	29	2024-02-20	2024	Winter	2	Beef	8	> 5 years	98	>24months	Female	07/02/2016	Ferrandaise	Subclinical	42	pos	pos	neg	neg	neg	16S only	discordant - 16S only	5	18.69	37.22	no amplification	no amplification	no amplification	< LQ	neg	neg	neg	< LQ	neg	neg	neg	Ext. Robot IDVET	07/05/2024	77	50-100 d	27	0-50 d	104	100-200 d	MAG FAST768: 034	80 µl	neat	03/06/2024	Ext. Robot IDVET
754-29	29	2024-02-20	2024	Winter	2	Beef	9	> 5 years	104	>24months	Female	07/08/2015	Ferrandaise	Subclinical	42	pos	pos	pos	neg	neg	16S-Mex	SD	5	19.95	34.57	32.53	no amplification	no amplification	3400	62.5	neg	neg	3.53148	1.79588	neg	neg	Ext, Robot IDVET	07/05/2024	77	50-100 d	27	0-50 d	104	100-200 d	MAG FAST768: 034	80 µl	neat	03/06/2024	Ext, Robot IDVET
7684-29	29	2024-02-20	2024	Winter	2	Beef	3	3 years	38	>24months	Female	09/01/2021	Ferrandaise	Subclinical	42	pos	pos	pos	pos	neg	16S-Mex-CMh	DD	5	19.01	31.94	31.64	35.67	no amplification	13000	125	< LQ	neg	4.11394	2.09691	< LQ	neg	Ext, Robot IDVET	07/05/2024	77	50-100 d	27	0-50 d	104	100-200 d	MAG FAST768: 034	80 µl	neat	03/06/2024	Ext, Robot IDVET
940-29	29	2024-02-20	2024	Winter	2	Beef	14	> 5 years	171	>24months	Female	14/02/2010	Ferrandaise	Subclinical	42	pos	pos	pos	neg	neg	16S-Mex	SD	5	19.5	35.12	32.55	no amplification	no amplification	< LQ	61.5	neg	neg	< LQ	1.7888751157754168	neg	neg	Ext. Robot IDVET	07/05/2024	77	50-100 d	27	0-50 d	104	100-200 d	MAG FAST768: 034	80 µl	neat	03/06/2024	Ext. Robot IDVET
994-29	29	2024-02-20	2024	Winter	2	Beef	5	4 -5 years	66	>24months	Female	08/09/2018	Ferrandaise	Subclinical	42	pos	pos	pos	neg	neg	16S-Mex	SD	5	20.19	36.95	35.75	no amplification	no amplification	< LQ	< LQ	neg	neg	< LQ	< LQ	neg	neg	Ext. Robot IDVET	07/05/2024	77	50-100 d	27	0-50 d	104	100-200 d	MAG FAST768: 034	80 µl	neat	03/06/2024	Ext. Robot IDVET
9979-29	29	2024-02-20	2024	Winter	2	Beef	15	> 5 years	184	>24months	Female	06/01/2009	Ferrandaise	Subclinical	42	pos	pos	pos	neg	neg	16S-Mex	SD	5	20.12	30.91	29.62	no amplification	no amplification	17000	599	neg	neg	4.23045	2.77743	neg	neg	Ext, Robot IDVET	07/05/2024	77	50-100 d	27	0-50 d	104	100-200 d	MAG FAST768: 034	80 µl	neat	03/06/2024	Ext, Robot IDVET
1331-30	30	2024-11-26	2024	Automn	11	Beef	4	4 -5 years	48	>24months	Female	01/01/2021	Blonde d'Aquitaine	Subclinical	31	pos	pos	pos	pos	pos	16S-Mex-CMh-Mass	TD	5	23.69	29.34	26.75	26.75	33.73	4730	18300000	472	< LQ	3.67486	7.26245	2.67394	< LQ	Ext, Robot IDVET	28/03/2025	122	>100 d	7	0-50 d	129	100-200 d	MAG FAST768: 034	80 µl	neat	04/04/2025	Ext, Robot IDVET
1332-30	30	2024-11-26	2024	Automn	11	Beef	4	4 -5 years	48	>24months	Female	01/01/2021	Blonde d'Aquitaine	Subclinical	31	pos	pos	neg	neg	pos	16S-Mass	SD	5	23.79	33.25	no amplification	no amplification	33.31	676	neg	neg	< LQ	2.82995	neg	neg	< LQ	Ext, Robot IDVET	28/03/2025	122	>100 d	7	0-50 d	129	100-200 d	MAG FAST768: 034	80 µl	neat	04/04/2025	Ext, Robot IDVET
1580-30	30	2024-11-26	2024	Automn	11	Beef	4	4 -5 years	48	>24months	Female	01/01/2021	Blonde d'Aquitaine	Subclinical	31	pos	pos	pos	pos	neg	16S-Mex-CMh	DD	5	21.43	31.01	27.23	27.23	no amplification	2060	6350000	383	neg	3.31387	6.80277	2.5832	neg	Ext, Robot IDVET	28/03/2025	122	>100 d	7	0-50 d	129	100-200 d	MAG FAST768: 034	80 µl	neat	04/04/2025	Ext, Robot IDVET
2790-30	30	2024-11-26	2024	Automn	11	Beef	3	3 years	35	>24months	Female	01/01/2022	Blonde d'Aquitaine	Subclinical	31	pos	pos	neg	neg	pos	16S-Mass	SD	5	24.4	35.43	no amplification	no amplification	35.08	228	neg	neg	nd	2.35793	neg	neg	nd	Ext, Robot IDVET	28/03/2025	122	>100 d	7	0-50 d	129	100-200 d	MAG FAST768: 034	80 µl	neat	04/04/2025	Ext, Robot IDVET
2791-30	30	2024-11-26	2024	Automn	11	Beef	3	3 years	35	>24months	Female	01/01/2022	Blonde d'Aquitaine	Subclinical	31	pos	neg	neg	neg	neg	ND	ND	5	22.99	no amplification	no amplification	no amplification	no amplification	neg	neg	neg	neg	neg	neg	neg	neg	Ext. Robot IDVET	28/03/2025	122	>100 d	7	0-50 d	129	100-200 d	MAG FAST768: 034	80 µl	neat	04/04/2025	Ext. Robot IDVET
4587-30	30	2024-11-26	2024	Automn	11	Beef	16	> 5 years	194	>24months	Female	01/01/2009	Blonde d'Aquitaine	Subclinical	31	pos	pos	pos	neg	neg	16S-Mex	SD	5	23.6	33.81	33.4	no amplification	no amplification	511	< LQ	neg	neg	2.70842	< LQ	neg	neg	Ext, Robot IDVET	28/03/2025	122	>100 d	7	0-50 d	129	100-200 d	MAG FAST768: 034	80 µl	neat	04/04/2025	Ext, Robot IDVET
548-30	30	2024-11-26	2024	Automn	11	Beef	6	> 5 years	72	>24months	Female	01/01/2019	Blonde d'Aquitaine	Subclinical	31	pos	pos	neg	neg	neg	16S only	discordant - 16S only	5	23.26	36.71	no amplification	no amplification	no amplification	< LQ	neg	neg	neg	< LQ	neg	neg	neg	Ext. Robot IDVET	28/03/2025	122	>100 d	7	0-50 d	129	100-200 d	MAG FAST768: 034	80 µl	neat	04/04/2025	Ext. Robot IDVET
735-30	30	2024-11-26	2024	Automn	11	Beef	4	4 -5 years	48	>24months	Female	01/01/2021	Blonde d'Aquitaine	Subclinical	31	pos	pos	pos	pos	neg	16S-Mex-CMh	DD	5	23.66	34.02	30.13	30.13	no amplification	461	10500	110	neg	2.6637	4.02119	2.04139	neg	Ext, Robot IDVET	28/03/2025	122	>100 d	7	0-50 d	129	100-200 d	MAG FAST768: 034	80 µl	neat	04/04/2025	Ext, Robot IDVET
7856-30	30	2024-11-26	2024	Automn	11	Beef	8	> 5 years	96	>24months	Female	01/01/2017	Blonde d'Aquitaine	Subclinical	31	pos	pos	neg	neg	pos	16S-Mass	SD	5	22.67	26.75	no amplification	no amplification	33.18	17200	neg	neg	< LQ	4.23553	neg	neg	< LQ	Ext, Robot IDVET	28/03/2025	122	>100 d	7	0-50 d	129	100-200 d	MAG FAST768: 034	80 µl	neat	04/04/2025	Ext, Robot IDVET
9915-30	30	2024-11-26	2024	Automn	11	Beef	6	> 5 years	72	>24months	Female	01/01/2019	Blonde d'Aquitaine	Subclinical	31	pos	pos	pos	pos	neg	16S-Mex-CMh	DD	5	24.28	32.28	29.78	29.78	no amplification	1100	22800	128	neg	3.04139	4.35793	2.10721	neg	Ext, Robot IDVET	28/03/2025	122	>100 d	7	0-50 d	129	100-200 d	MAG FAST768: 034	80 µl	neat	04/04/2025	Ext, Robot IDVET
8828-36	36	2024-10-31	2024	Automn	10	Beef	2	2 years	19	18 months-24 months	Male	15/04/2023	Wagyu	Clinical	9	pos	neg	neg	neg	neg	ND	ND	5	28.97	no amplification	no amplification	no amplification	no amplification	neg	neg	neg	neg	neg	neg	neg	neg	Ext, Robot IDVET	19/02/2025	111	>100 d	1	0-50 d	112	100-200 d	?	80 µl	neat	20/02/2025	Ext, Robot IDVET
8829-36	36	2024-10-31	2024	Automn	10	Beef	2	2 years	19	18 months-24 months	Male	21/04/2023	Wagyu	Clinical	9	pos	neg	neg	neg	neg	ND	ND	5	27.66	no amplification	no amplification	no amplification	no amplification	neg	neg	neg	neg	neg	neg	neg	neg	Ext, Robot IDVET	19/02/2025	111	>100 d	1	0-50 d	112	100-200 d	?	80 µl	neat	20/02/2025	Ext, Robot IDVET
1775-3	3	2025-01-04	2025	Winter	1	Dairy	7	> 5 years	89	>24months	Female	12/09/2017	Holstein Fresian	Subclinical	15	pos	pos	pos	neg	neg	16S-Mex	SD	5	20.47	34.35	34.28	37.53	no amplification	85.4	< LQ	neg	neg	1.93146	< LQ	neg	neg	Ext, Robot IDVET	26/03/2025	81	50-100 d	6	0-50 d	87	0-100 d	MAG FAST768: 034	80 µl	neat	01/04/2025	Ext, Robot IDVET
1780-3	3	2025-01-04	2025	Winter	1	Dairy	7	> 5 years	88	>24months	Female	07/10/2017	Holstein Fresian	Subclinical	15	pos	pos	neg	neg	neg	16S only	discordant - 16S only	5	21.54	36.19	no amplification	36.66	no amplification	< LQ	neg	neg	neg	< LQ	neg	neg	neg	Ext. Robot IDVET	26/03/2025	81	50-100 d	6	0-50 d	87	0-100 d	MAG FAST768: 034	80 µl	neat	01/04/2025	Ext. Robot IDVET
1785-3	3	2025-01-04	2025	Winter	1	Dairy	7	> 5 years	87	>24months	Female	11/11/2017	Holstein Fresian	Subclinical	15	pos	pos	pos	pos	neg	16S-Mex-CMh	DD	5	19.77	32.41	32.2	34.72	no amplification	375	3.22	< LQ	neg	2.57403	0.507856	< LQ	neg	Ext, Robot IDVET	26/03/2025	81	50-100 d	6	0-50 d	87	0-100 d	MAG FAST768: 034	80 µl	neat	01/04/2025	Ext, Robot IDVET
1787-3	3	2025-01-04	2025	Winter	1	Dairy	7	> 5 years	87	>24months	Female	20/11/2017	Holstein Fresian	Subclinical	15	pos	pos	pos	pos	pos	16S-Mex-CMh-Mass	TD	5	19.18	31.74	35.74	29.1	29.1	1060	< LQ	46.4	46.4	3.02531	< LQ	1.66652	1.66652	Ext, Robot IDVET	26/03/2025	81	50-100 d	6	0-50 d	87	0-100 d	MAG FAST768: 034	80 µl	neat	01/04/2025	Ext, Robot IDVET
2575-3	3	2025-01-04	2025	Winter	1	Dairy	6	> 5 years	77	>24months	Female	27/08/2018	Crossbred	Subclinical	15	pos	pos	neg	pos	neg	16S-CMh	SD	5	22.07	34.91	no amplification	35.81	36.63	55.7	neg	< LQ	neg	1.74586	neg	< LQ	neg	Ext, Robot IDVET	26/03/2025	81	50-100 d	6	0-50 d	87	0-100 d	MAG FAST768: 034	80 µl	neat	01/04/2025	Ext, Robot IDVET
2576-3	3	2025-01-04	2025	Winter	1	Dairy	6	> 5 years	77	>24months	Female	04/09/2018	Holstein Fresian	Subclinical	15	pos	pos	pos	pos	neg	16S-Mex-CMh	DD	5	19.96	32.1	30.11	35.27	no amplification	476	164	< LQ	neg	2.67761	2.21484	< LQ	neg	Ext, Robot IDVET	26/03/2025	81	50-100 d	6	0-50 d	87	0-100 d	MAG FAST768: 034	80 µl	neat	01/04/2025	Ext, Robot IDVET
2580-3	3	2025-01-04	2025	Winter	1	Dairy	6	> 5 years	76	>24months	Female	15/10/2018	Holstein Fresian	Subclinical	15	pos	pos	neg	pos	neg	16S-CMh	SD	5	20.6	33.7	no amplification	30.15	no amplification	140	neg	49.6	neg	2.14613	neg	1.69548	neg	Ext, Robot IDVET	26/03/2025	81	50-100 d	6	0-50 d	87	0-100 d	MAG FAST768: 034	80 µl	neat	01/04/2025	Ext, Robot IDVET
2581-3	3	2025-01-04	2025	Winter	1	Dairy	6	> 5 years	76	>24months	Female	18/10/2018	Holstein Fresian	Subclinical	15	pos	pos	neg	pos	neg	16S-CMh	SD	5	20.15	35.73	no amplification	33.87	no amplification	< LQ	neg	< LQ	neg	< LQ	neg	< LQ	neg	Ext. Robot IDVET	26/03/2025	81	50-100 d	6	0-50 d	87	0-100 d	MAG FAST768: 034	80 µl	neat	01/04/2025	Ext. Robot IDVET
2583-3	3	2025-01-04	2025	Winter	1	Dairy	6	> 5 years	75	>24months	Female	28/10/2018	Holstein Fresian	Subclinical	15	pos	pos	neg	neg	neg	16S only	discordant - 16S only	5	20.2	36.76	no amplification	36.82	36.82	< LQ	neg	neg	neg	< LQ	neg	neg	neg	Ext. Robot IDVET	26/03/2025	81	50-100 d	6	0-50 d	87	0-100 d	MAG FAST768: 034	80 µl	neat	01/04/2025	Ext. Robot IDVET
2584-3	3	2025-01-04	2025	Winter	1	Dairy	6	> 5 years	75	>24months	Female	29/10/2018	Holstein Fresian	Subclinical	15	pos	pos	neg	pos	neg	16S-CMh	SD	5	21.97	36.97	36.17	34.67	no amplification	< LQ	neg	< LQ	neg	< LQ	neg	< LQ	neg	Ext. Robot IDVET	26/03/2025	81	50-100 d	6	0-50 d	87	0-100 d	MAG FAST768: 034	80 µl	neat	01/04/2025	Ext. Robot IDVET
2587-3	3	2025-01-04	2025	Winter	1	Dairy	6	> 5 years	75	>24months	Female	19/11/2018	Holstein Fresian	Subclinical	15	pos	pos	pos	pos	pos	16S-Mex-CMh-Mass	TD	5	19.51	30	30.09	30.11	30.11	2420	1070	14	14	3.38382	3.02938	1.14613	1.14613	Ext, Robot IDVET	26/03/2025	81	50-100 d	6	0-50 d	87	0-100 d	MAG FAST768: 034	80 µl	neat	01/04/2025	Ext, Robot IDVET
2589-3	3	2025-01-04	2025	Winter	1	Dairy	6	> 5 years	74	>24months	Female	14/12/2018	Holstein Fresian	Subclinical	15	pos	pos	neg	pos	neg	16S-CMh	SD	5	18.76	37.66	no amplification	35.35	35.35	< LQ	neg	< LQ	neg	< LQ	neg	< LQ	neg	Ext. Robot IDVET	26/03/2025	81	50-100 d	6	0-50 d	87	0-100 d	MAG FAST768: 034	80 µl	neat	01/04/2025	Ext. Robot IDVET
2593-3	3	2025-01-04	2025	Winter	1	Dairy	6	> 5 years	70	>24months	Female	08/04/2019	Holstein Fresian	Subclinical	15	pos	pos	pos	pos	neg	16S-Mex-CMh	DD	5	18.54	34.09	31.87	35.39	no amplification	104	5.99	< LQ	neg	2.01703	0.777427	< LQ	neg	Ext, Robot IDVET	26/03/2025	81	50-100 d	6	0-50 d	87	0-100 d	MAG FAST768: 034	80 µl	neat	01/04/2025	Ext, Robot IDVET
2595-3	3	2025-01-04	2025	Winter	1	Dairy	6	> 5 years	69	>24months	Female	01/05/2019	Holstein Fresian	Subclinical	15	pos	pos	neg	pos	pos	16S-CMh-Mass	DD	5	19.15	30.36	no amplification	30.58	31.03	1800	neg	33.8	2020	3.25527	neg	1.52892	3.30535	Ext, Robot IDVET	26/03/2025	81	50-100 d	6	0-50 d	87	0-100 d	MAG FAST768: 034	80 µl	neat	01/04/2025	Ext, Robot IDVET
2598-3	3	2025-01-04	2025	Winter	1	Dairy	5	4 -5 years	66	>24months	Female	10/08/2019	Holstein Fresian	Subclinical	15	pos	pos	neg	pos	pos	16S-CMh-Mass	DD	5	20.12	33.33	no amplification	33.25	34.6	186	neg	< LQ	< LQ	2.26951	neg	< LQ	< LQ	Ext, Robot IDVET	26/03/2025	81	50-100 d	6	0-50 d	87	0-100 d	MAG FAST768: 034	80 µl	neat	01/04/2025	Ext, Robot IDVET
2601-3	3	2025-01-04	2025	Winter	1	Dairy	5	4 -5 years	65	>24months	Female	24/08/2019	Crossbred	Subclinical	15	pos	pos	neg	pos	pos	16S-CMh-Mass	DD	5	18.81	32.92	no amplification	29.74	29.74	606	neg	21.7	21.7	2.78247	neg	1.33646	1.33646	Ext, Robot IDVET	26/03/2025	81	50-100 d	6	0-50 d	87	0-100 d	MAG FAST768: 034	80 µl	neat	01/04/2025	Ext, Robot IDVET
2602-3	3	2025-01-04	2025	Winter	1	Dairy	5	4 -5 years	64	>24months	Female	21/09/2019	Holstein Fresian	Subclinical	15	pos	pos	pos	pos	neg	16S-Mex-CMh	DD	5	20.94	36.23	35.78	35.89	37.69	< LQ	< LQ	< LQ	neg	< LQ	< LQ	< LQ	neg	Ext. Robot IDVET	26/03/2025	81	50-100 d	6	0-50 d	87	0-100 d	MAG FAST768: 034	80 µl	neat	01/04/2025	Ext. Robot IDVET
2603-3	3	2025-01-04	2025	Winter	1	Dairy	5	4 -5 years	64	>24months	Female	30/09/2019	Crossbred	Subclinical	15	pos	pos	pos	pos	neg	16S-Mex-CMh	DD	5	20.46	33.57	32.49	35.41	no amplification	155	1.87	< LQ	neg	2.19033	0.271842	< LQ	neg	Ext, Robot IDVET	26/03/2025	81	50-100 d	6	0-50 d	87	0-100 d	MAG FAST768: 034	80 µl	neat	01/04/2025	Ext, Robot IDVET
2604-3	3	2025-01-04	2025	Winter	1	Dairy	5	4 -5 years	64	>24months	Female	01/10/2019	Holstein Fresian	Subclinical	15	pos	pos	pos	pos	neg	16S-Mex-CMh	DD	5	20.57	30.67	28.53	35.79	no amplification	1420	3200	< LQ	neg	3.15229	3.50515	< LQ	neg	Ext, Robot IDVET	26/03/2025	81	50-100 d	6	0-50 d	87	0-100 d	MAG FAST768: 034	80 µl	neat	01/04/2025	Ext, Robot IDVET
2605-3	3	2025-01-04	2025	Winter	1	Dairy	5	4 -5 years	63	>24months	Female	10/11/2019	Holstein Fresian	Subclinical	15	pos	pos	pos	pos	neg	16S-Mex-CMh	DD	5	21.62	33.1	35.31	30.32	no amplification	222	< LQ	42.7	neg	2.34635	< LQ	1.63043	neg	Ext, Robot IDVET	26/03/2025	81	50-100 d	6	0-50 d	87	0-100 d	MAG FAST768: 034	80 µl	neat	01/04/2025	Ext, Robot IDVET
2607-3	3	2025-01-04	2025	Winter	1	Dairy	5	4 -5 years	62	>24months	Female	21/11/2019	Holstein Fresian	Subclinical	15	pos	pos	neg	pos	pos	16S-CMh-Mass	DD	5	19.17	32.11	no amplification	32.69	32.69	889	neg	< LQ	0.648	2.9489	neg	< LQ	0.1	Ext, Robot IDVET	26/03/2025	81	50-100 d	6	0-50 d	87	0-100 d	MAG FAST768: 034	80 µl	neat	01/04/2025	Ext, Robot IDVET
2608-3	3	2025-01-04	2025	Winter	1	Dairy	5	4 -5 years	62	>24months	Female	23/11/2019	Crossbred	Subclinical	15	pos	pos	neg	pos	pos	16S-CMh-Mass	DD	5	19.59	34.01	no amplification	31.98	31.98	361	neg	< LQ	1.51	2.55751	neg	< LQ	0.178977	Ext, Robot IDVET	26/03/2025	81	50-100 d	6	0-50 d	87	0-100 d	MAG FAST768: 034	80 µl	neat	01/04/2025	Ext, Robot IDVET
2768-3	3	2025-01-04	2025	Winter	1	Dairy	11	> 5 years	129	>24months	Female	05/06/2014	Holstein Fresian	Subclinical	15	pos	pos	neg	neg	neg	16S only	discordant - 16S only	5	19.75	37.88	no amplification	36.11	no amplification	< LQ	neg	neg	neg	< LQ	neg	neg	neg	Ext. Robot IDVET	26/03/2025	81	50-100 d	6	0-50 d	87	0-100 d	MAG FAST768: 034	80 µl	neat	01/04/2025	Ext. Robot IDVET
3115-3	3	2025-01-04	2025	Winter	1	Dairy	10	> 5 years	121	>24months	Female	26/01/2015	Holstein Fresian	Subclinical	15	pos	pos	neg	neg	neg	16S only	discordant - 16S only	5	20.89	35.53	no amplification	no amplification	no amplification	176	neg	neg	neg	2.24551	neg	neg	neg	Ext, Robot IDVET	26/03/2025	81	50-100 d	6	0-50 d	87	0-100 d	MAG FAST768: 034	80 µl	neat	01/04/2025	Ext, Robot IDVET
3949-3	3	2025-01-04	2025	Winter	1	Dairy	5	4 -5 years	61	>24months	Female	29/12/2019	Holstein Fresian	Subclinical	15	pos	pos	neg	neg	pos	16S-Mass	SD	5	19.79	31.22	no amplification	37.39	31.73	931	neg	neg	1310	2.96895	neg	neg	3.11727	Ext, Robot IDVET	26/03/2025	81	50-100 d	6	0-50 d	87	0-100 d	MAG FAST768: 034	80 µl	neat	01/04/2025	Ext, Robot IDVET
3958-3	3	2025-01-04	2025	Winter	1	Dairy	5	4 -5 years	60	>24months	Female	26/01/2020	Holstein Fresian	Subclinical	15	pos	pos	pos	pos	pos	16S-Mex-CMh-Mass	TD	5	20.88	30.77	30.03	34.13	34.13	1680	1170	< LQ	< LQ	3.22531	3.06819	< LQ	< LQ	Ext, Robot IDVET	26/03/2025	81	50-100 d	6	0-50 d	87	0-100 d	MAG FAST768: 034	80 µl	neat	01/04/2025	Ext, Robot IDVET
3961-3	3	2025-01-04	2025	Winter	1	Dairy	5	4 -5 years	60	>24months	Female	01/02/2020	Crossbred	Subclinical	15	pos	pos	pos	neg	neg	16S-Mex	SD	5	18.21	36.7	35.76	36.43	no amplification	< LQ	< LQ	neg	neg	< LQ	< LQ	neg	neg	Ext. Robot IDVET	26/03/2025	81	50-100 d	6	0-50 d	87	0-100 d	MAG FAST768: 034	80 µl	neat	01/04/2025	Ext. Robot IDVET
3962-3	3	2025-01-04	2025	Winter	1	Dairy	5	4 -5 years	60	>24months	Female	05/02/2020	Holstein Fresian	Subclinical	15	pos	pos	pos	pos	pos	16S-Mex-CMh-Mass	TD	5	19.84	32.79	32.06	34.36	34.36	644	51.5	< LQ	< LQ	2.80889	1.71181	< LQ	< LQ	Ext, Robot IDVET	26/03/2025	81	50-100 d	6	0-50 d	87	0-100 d	MAG FAST768: 034	80 µl	neat	01/04/2025	Ext, Robot IDVET
3964-3	3	2025-01-04	2025	Winter	1	Dairy	5	4 -5 years	59	>24months	Female	16/02/2020	Holstein Fresian	Subclinical	15	pos	pos	pos	pos	pos	16S-Mex-CMh-Mass	TD	5	19.48	29.72	28.96	32.65	31.1	2930	1430	< LQ	1930	3.46687	3.15534	< LQ	3.28556	Ext, Robot IDVET	26/03/2025	81	50-100 d	6	0-50 d	87	0-100 d	MAG FAST768: 034	80 µl	neat	01/04/2025	Ext, Robot IDVET
3966-3	3	2025-01-04	2025	Winter	1	Dairy	5	4 -5 years	59	>24months	Female	28/02/2020	Holstein Fresian	Subclinical	15	pos	pos	pos	pos	pos	16S-Mex-CMh-Mass	TD	5	20.06	32.48	30.82	31.84	31.84	746	348	1.78	1.78	2.87274	2.54158	0.25042	0.25042	Ext, Robot IDVET	26/03/2025	81	50-100 d	6	0-50 d	87	0-100 d	MAG FAST768: 034	80 µl	neat	01/04/2025	Ext, Robot IDVET
4013-3	3	2025-01-04	2025	Winter	1	Dairy	9	> 5 years	113	>24months	Female	13/09/2015	Holstein Fresian	Subclinical	15	pos	neg	neg	neg	neg	ND	ND	5	20.09	no amplification	no amplification	no amplification	no amplification	neg	neg	neg	neg	neg	neg	neg	neg	Ext. Robot IDVET	26/03/2025	81	50-100 d	6	0-50 d	87	0-100 d	MAG FAST768: 034	80 µl	neat	01/04/2025	Ext. Robot IDVET
4014-3	3	2025-01-04	2025	Winter	1	Dairy	9	> 5 years	113	>24months	Female	17/09/2015	Holstein Fresian	Subclinical	15	pos	pos	neg	pos	neg	16S-CMh	SD	5	19.84	34.23	no amplification	33.02	no amplification	93.6	neg	< LQ	neg	1.97128	neg	< LQ	neg	Ext, Robot IDVET	26/03/2025	81	50-100 d	6	0-50 d	87	0-100 d	MAG FAST768: 034	80 µl	neat	01/04/2025	Ext, Robot IDVET
4033-3	3	2025-01-04	2025	Winter	1	Dairy	9	> 5 years	104	>24months	Female	09/06/2016	Holstein Fresian	Subclinical	15	pos	pos	neg	neg	pos	16S-Mass	SD	5	20.17	29.93	no amplification	no amplification	29.98	1340	neg	neg	2930	3.1271	neg	neg	3.46687	Ext, Robot IDVET	26/03/2025	81	50-100 d	6	0-50 d	87	0-100 d	MAG FAST768: 034	80 µl	neat	01/04/2025	Ext, Robot IDVET
4522-3	3	2025-01-04	2025	Winter	1	Dairy	4	4 -5 years	53	>24months	Female	21/08/2020	Holstein Fresian	Subclinical	15	pos	pos	neg	pos	neg	16S-CMh	SD	5	19.01	35.15	no amplification	32.13	no amplification	< LQ	neg	< LQ	neg	< LQ	neg	< LQ	neg	Ext. Robot IDVET	26/03/2025	81	50-100 d	6	0-50 d	87	0-100 d	MAG FAST768: 034	80 µl	neat	01/04/2025	Ext. Robot IDVET
4523-3	3	2025-01-04	2025	Winter	1	Dairy	4	4 -5 years	53	>24months	Female	21/08/2020	Holstein Fresian	Subclinical	15	pos	pos	pos	pos	pos	16S-Mex-CMh-Mass	TD	5	20.31	30.14	31.72	29.27	29.27	2260	86.9	37.9	37.9	3.35411	1.93902	1.57864	1.57864	Ext, Robot IDVET	26/03/2025	81	50-100 d	6	0-50 d	87	0-100 d	MAG FAST768: 034	80 µl	neat	01/04/2025	Ext, Robot IDVET
4525-3	3	2025-01-04	2025	Winter	1	Dairy	4	4 -5 years	53	>24months	Female	31/08/2020	Holstein Fresian	Subclinical	15	pos	pos	pos	neg	neg	16S-Mex	SD	5	19.6	32.26	30.22	37.57	36.65	421	133	neg	neg	2.62428	2.12385	neg	neg	Ext, Robot IDVET	26/03/2025	81	50-100 d	6	0-50 d	87	0-100 d	MAG FAST768: 034	80 µl	neat	01/04/2025	Ext, Robot IDVET
4526-3	3	2025-01-04	2025	Winter	1	Dairy	4	4 -5 years	53	>24months	Female	31/08/2020	Holstein Fresian	Subclinical	15	pos	pos	pos	pos	pos	16S-Mex-CMh-Mass	TD	5	19.44	29.55	29.22	31.29	31.29	2990	4090	< LQ	3.43	3.47567	3.61172	< LQ	0.535294	Ext, Robot IDVET	26/03/2025	81	50-100 d	6	0-50 d	87	0-100 d	MAG FAST768: 034	80 µl	neat	01/04/2025	Ext, Robot IDVET
4527-3	3	2025-01-04	2025	Winter	1	Dairy	4	4 -5 years	52	>24months	Female	20/09/2020	Holstein Fresian	Subclinical	15	pos	pos	pos	pos	pos	16S-Mex-CMh-Mass	TD	5	20.19	30.74	30.82	29.78	29.78	1700	348	20.7	20.7	3.23045	2.54158	1.31597	1.31597	Ext, Robot IDVET	26/03/2025	81	50-100 d	6	0-50 d	87	0-100 d	MAG FAST768: 034	80 µl	neat	01/04/2025	Ext, Robot IDVET
4529-3	3	2025-01-04	2025	Winter	1	Dairy	4	4 -5 years	52	>24months	Female	28/09/2020	Holstein Fresian	Subclinical	15	pos	pos	pos	neg	neg	16S-Mex	SD	5	19.47	30.33	29.04	36.69	no amplification	1840	1230	neg	neg	3.26482	3.08991	neg	neg	Ext, Robot IDVET	26/03/2025	81	50-100 d	6	0-50 d	87	0-100 d	MAG FAST768: 034	80 µl	neat	01/04/2025	Ext, Robot IDVET
4530-3	3	2025-01-04	2025	Winter	1	Dairy	4	4 -5 years	52	>24months	Female	30/09/2020	Holstein Fresian	Subclinical	15	pos	pos	pos	pos	neg	16S-Mex-CMh	DD	5	19.75	34.16	35.7	30.76	no amplification	98.7	< LQ	28.8	neg	1.99432	< LQ	1.45939	neg	Ext, Robot IDVET	26/03/2025	81	50-100 d	6	0-50 d	87	0-100 d	MAG FAST768: 034	80 µl	neat	01/04/2025	Ext, Robot IDVET
4534-3	3	2025-01-04	2025	Winter	1	Dairy	4	4 -5 years	51	>24months	Female	28/10/2020	Crossbred	Subclinical	15	pos	pos	pos	pos	pos	16S-Mex-CMh-Mass	TD	5	20.23	35.9	35.46	34.8	34.8	< LQ	< LQ	< LQ	0.1	< LQ	< LQ	< LQ	0.1	Ext. Robot IDVET	26/03/2025	81	50-100 d	6	0-50 d	87	0-100 d	MAG FAST768: 034	80 µl	neat	01/04/2025	Ext. Robot IDVET
4535-3	3	2025-01-04	2025	Winter	1	Dairy	4	4 -5 years	51	>24months	Female	29/10/2020	Crossbred	Subclinical	15	pos	pos	pos	pos	pos	16S-Mex-CMh-Mass	TD	5	20.3	29.82	29.49	29.68	29.68	2630	2700	23.3	23.3	3.41996	3.43136	1.36736	1.36736	Ext, Robot IDVET	26/03/2025	81	50-100 d	6	0-50 d	87	0-100 d	MAG FAST768: 034	80 µl	neat	01/04/2025	Ext, Robot IDVET
4536-3	3	2025-01-04	2025	Winter	1	Dairy	4	4 -5 years	51	>24months	Female	09/11/2020	Holstein Fresian	Subclinical	15	pos	pos	neg	pos	neg	16S-CMh	SD	5	18.91	36.65	no amplification	32.61	no amplification	< LQ	neg	< LQ	neg	< LQ	neg	< LQ	neg	Ext. Robot IDVET	26/03/2025	81	50-100 d	6	0-50 d	87	0-100 d	MAG FAST768: 034	80 µl	neat	01/04/2025	Ext. Robot IDVET
4537-3	3	2025-01-04	2025	Winter	1	Dairy	4	4 -5 years	50	>24months	Female	21/11/2020	Holstein Fresian	Subclinical	15	pos	pos	pos	pos	pos	16S-Mex-CMh-Mass	TD	5	19.3	30.79	31.25	33.82	33.82	1660	179	< LQ	< LQ	3.22011	2.25285	< LQ	< LQ	Ext, Robot IDVET	26/03/2025	81	50-100 d	6	0-50 d	87	0-100 d	MAG FAST768: 034	80 µl	neat	01/04/2025	Ext, Robot IDVET
5407-3	3	2025-01-04	2025	Winter	1	Dairy	3	3 years	42	>24months	Female	18/07/2021	Holstein Fresian	Subclinical	15	pos	pos	pos	pos	neg	16S-Mex-CMh	DD	5	19.5	34.64	34.68	32.75	no amplification	68.5	< LQ	< LQ	neg	1.83569	< LQ	< LQ	neg	Ext, Robot IDVET	26/03/2025	81	50-100 d	6	0-50 d	87	0-100 d	MAG FAST768: 034	80 µl	neat	01/04/2025	Ext, Robot IDVET
5409-3	3	2025-01-04	2025	Winter	1	Dairy	3	3 years	41	>24months	Female	02/09/2021	Holstein Fresian	Subclinical	15	pos	pos	pos	pos	pos	16S-Mex-CMh-Mass	TD	5	20.58	30.94	30.14	29.39	37.36	1150	155	97.6	nd	3.0607	2.19033	1.98945	nd	Ext, Robot IDVET	26/03/2025	81	50-100 d	6	0-50 d	87	0-100 d	MAG FAST768: 034	80 µl	neat	01/04/2025	Ext, Robot IDVET
5410-3	3	2025-01-04	2025	Winter	1	Dairy	3	3 years	40	>24months	Female	08/09/2021	Holstein Fresian	Subclinical	15	pos	pos	pos	neg	neg	16S-Mex	SD	5	19.43	30.84	30.02	37.02	37.02	1620	1190	neg	neg	3.20952	3.07555	neg	neg	Ext, Robot IDVET	26/03/2025	81	50-100 d	6	0-50 d	87	0-100 d	MAG FAST768: 034	80 µl	neat	01/04/2025	Ext, Robot IDVET
5411-3	3	2025-01-04	2025	Winter	1	Dairy	3	3 years	40	>24months	Female	10/09/2021	Holstein Fresian	Subclinical	15	pos	pos	pos	pos	pos	16S-Mex-CMh-Mass	TD	5	18.37	30.65	31.48	29.47	29.47	1780	126	29.9	29.9	3.25042	2.10037	1.47567	1.47567	Ext, Robot IDVET	26/03/2025	81	50-100 d	6	0-50 d	87	0-100 d	MAG FAST768: 034	80 µl	neat	01/04/2025	Ext, Robot IDVET
5412-3	3	2025-01-04	2025	Winter	1	Dairy	3	3 years	40	>24months	Female	12/09/2021	Holstein Fresian	Subclinical	15	pos	pos	pos	pos	pos	16S-Mex-CMh-Mass	TD	5	18.15	30.04	30.32	29.98	29.98	2370	751	16.3	16.3	3.37475	2.87564	1.21219	1.21219	Ext, Robot IDVET	26/03/2025	81	50-100 d	6	0-50 d	87	0-100 d	MAG FAST768: 034	80 µl	neat	01/04/2025	Ext, Robot IDVET
5413-3	3	2025-01-04	2025	Winter	1	Dairy	3	3 years	40	>24months	Female	22/09/2021	Jersey	Subclinical	15	pos	pos	pos	pos	pos	16S-Mex-CMh-Mass	TD	5	18.78	32.5	32.61	33.44	33.44	739	22.1	< LQ	0.265	2.86864	1.34439	< LQ	0.1	Ext, Robot IDVET	26/03/2025	81	50-100 d	6	0-50 d	87	0-100 d	MAG FAST768: 034	80 µl	neat	01/04/2025	Ext, Robot IDVET
5414-3	3	2025-01-04	2025	Winter	1	Dairy	3	3 years	40	>24months	Female	01/10/2021	Holstein Fresian	Subclinical	15	pos	pos	pos	pos	pos	16S-Mex-CMh-Mass	TD	5	19.36	31.62	34.72	29.32	29.32	1120	< LQ	35.7	35.7	3.04922	< LQ	1.55267	1.55267	Ext, Robot IDVET	26/03/2025	81	50-100 d	6	0-50 d	87	0-100 d	MAG FAST768: 034	80 µl	neat	01/04/2025	Ext, Robot IDVET
5415-3	3	2025-01-04	2025	Winter	1	Dairy	3	3 years	39	>24months	Female	17/10/2021	Holstein Fresian	Subclinical	15	pos	pos	pos	pos	pos	16S-Mex-CMh-Mass	TD	5	19.77	32.95	31.47	29.43	29.43	597	128	31.3	31.3	2.77597	2.10721	1.49554	1.49554	Ext, Robot IDVET	26/03/2025	81	50-100 d	6	0-50 d	87	0-100 d	MAG FAST768: 034	80 µl	neat	01/04/2025	Ext, Robot IDVET
6312-3	3	2025-01-04	2025	Winter	1	Dairy	2	2 years	29	>24months	Female	27/08/2022	Holstein Fresian	Subclinical	15	pos	pos	pos	pos	neg	16S-Mex-CMh	DD	5	19.71	25.53	29.45	24.44	no amplification	71600	567	8000	neg	4.85491	2.75358	3.90309	neg	Ext, Robot IDVET	26/03/2025	81	50-100 d	6	0-50 d	87	0-100 d	MAG FAST768: 034	80 µl	neat	01/04/2025	Ext, Robot IDVET
6314-3	3	2025-01-04	2025	Winter	1	Dairy	2	2 years	29	>24months	Female	02/09/2022	Holstein Fresian	Subclinical	15	pos	pos	pos	pos	pos	16S-Mex-CMh-Mass	TD	5	19.54	29.15	32.07	26.49	26.49	3620	50.7	1040	1040	3.55871	1.70501	3.01703	3.01703	Ext, Robot IDVET	26/03/2025	81	50-100 d	6	0-50 d	87	0-100 d	MAG FAST768: 034	80 µl	neat	01/04/2025	Ext, Robot IDVET
6315-3	3	2025-01-04	2025	Winter	1	Dairy	2	2 years	28	>24months	Female	06/09/2022	Holstein Fresian	Subclinical	15	pos	pos	pos	pos	neg	16S-Mex-CMh	DD	5	18.12	30.29	29.59	35.08	no amplification	1890	436	< LQ	neg	3.27646	2.63949	< LQ	neg	Ext, Robot IDVET	26/03/2025	81	50-100 d	6	0-50 d	87	0-100 d	MAG FAST768: 034	80 µl	neat	01/04/2025	Ext, Robot IDVET
6318-3	3	2025-01-04	2025	Winter	1	Dairy	2	2 years	28	>24months	Female	09/09/2022	Holstein Fresian	Subclinical	15	pos	pos	pos	pos	pos	16S-Mex-CMh-Mass	TD	5	20.65	32.13	32.18	29.68	32.97	465	3.35	75.4	603	2.66745	0.525045	1.87737	2.78032	Ext, Robot IDVET	26/03/2025	81	50-100 d	6	0-50 d	87	0-100 d	MAG FAST768: 034	80 µl	neat	01/04/2025	Ext, Robot IDVET
6319-3	3	2025-01-04	2025	Winter	1	Dairy	2	2 years	28	>24months	Female	11/09/2022	Holstein Fresian	Subclinical	15	pos	pos	pos	pos	neg	16S-Mex-CMh	DD	5	19.15	27.92	34.82	26.22	no amplification	11600	< LQ	1640	neg	4.06446	< LQ	3.21484	neg	Ext, Robot IDVET	26/03/2025	81	50-100 d	6	0-50 d	87	0-100 d	MAG FAST768: 034	80 µl	neat	01/04/2025	Ext, Robot IDVET
6322-3	3	2025-01-04	2025	Winter	1	Dairy	2	2 years	28	>24months	Female	22/09/2022	Holstein Fresian	Subclinical	15	pos	pos	pos	pos	neg	16S-Mex-CMh	DD	5	19.08	32.24	32.58	31.8	no amplification	427	1.58	11.4	neg	2.63043	0.198657	1.0569	neg	Ext, Robot IDVET	26/03/2025	81	50-100 d	6	0-50 d	87	0-100 d	MAG FAST768: 034	80 µl	neat	01/04/2025	Ext, Robot IDVET
6323-3	3	2025-01-04	2025	Winter	1	Dairy	2	2 years	28	>24months	Female	22/09/2022	Holstein Fresian	Subclinical	15	pos	pos	pos	pos	neg	16S-Mex-CMh	DD	5	19.41	28.59	35.05	32.86	no amplification	6930	< LQ	< LQ	neg	3.84073	< LQ	< LQ	neg	Ext, Robot IDVET	26/03/2025	81	50-100 d	6	0-50 d	87	0-100 d	MAG FAST768: 034	80 µl	neat	01/04/2025	Ext, Robot IDVET
6324-3	3	2025-01-04	2025	Winter	1	Dairy	2	2 years	28	>24months	Female	29/09/2022	Holstein Fresian	Subclinical	15	pos	pos	neg	pos	neg	16S-CMh	SD	5	18.61	33.75	no amplification	35.72	no amplification	135	neg	< LQ	neg	2.13033	neg	< LQ	neg	Ext, Robot IDVET	26/03/2025	81	50-100 d	6	0-50 d	87	0-100 d	MAG FAST768: 034	80 µl	neat	01/04/2025	Ext, Robot IDVET
6325-3	3	2025-01-04	2025	Winter	1	Dairy	2	2 years	27	>24months	Female	23/10/2022	Holstein Fresian	Subclinical	15	pos	pos	neg	pos	neg	16S-CMh	SD	5	19.21	27.96	no amplification	25.37	no amplification	11200	neg	3490	neg	4.04922	neg	3.54283	neg	Ext, Robot IDVET	26/03/2025	81	50-100 d	6	0-50 d	87	0-100 d	MAG FAST768: 034	80 µl	neat	01/04/2025	Ext, Robot IDVET
6326-3	3	2025-01-04	2025	Winter	1	Dairy	2	2 years	26	>24months	Female	16/11/2022	Holstein Fresian	Subclinical	15	pos	pos	neg	pos	neg	16S-CMh	SD	5	19.32	32.47	no amplification	29.22	no amplification	359	neg	114	neg	2.55509	neg	2.0569	neg	Ext, Robot IDVET	26/03/2025	81	50-100 d	6	0-50 d	87	0-100 d	MAG FAST768: 034	80 µl	neat	01/04/2025	Ext, Robot IDVET
6327-3	3	2025-01-04	2025	Winter	1	Dairy	2	2 years	24	18 months-24 months	Female	17/01/2023	Crossbred	Subclinical	15	pos	pos	pos	pos	neg	16S-Mex-CMh	DD	5	19.44	30.98	31.89	28.08	no amplification	1120	5.77	313	neg	3.04922	0.761176	2.49554	neg	Ext, Robot IDVET	26/03/2025	81	50-100 d	6	0-50 d	87	0-100 d	MAG FAST768: 034	80 µl	neat	01/04/2025	Ext, Robot IDVET
6344-3	3	2025-01-04	2025	Winter	1	Dairy	2	2 years	23	18 months-24 months	Male	12/02/2023	Crossbred	Subclinical	15	pos	pos	pos	neg	neg	16S-Mex	SD	5	18.96	30.38	29.16	no amplification	no amplification	1770	979	neg	neg	3.24797	2.99078	neg	neg	Ext, Robot IDVET	26/03/2025	81	50-100 d	6	0-50 d	87	0-100 d	MAG FAST768: 034	80 µl	neat	01/04/2025	Ext, Robot IDVET
6346-3	3	2025-01-04	2025	Winter	1	Dairy	2	2 years	23	18 months-24 months	Male	03/02/2023	Crossbred	Subclinical	15	pos	pos	pos	pos	neg	16S-Mex-CMh	DD	5	18.77	33	28.33	27.02	no amplification	239	4660	805	neg	2.3784	3.66839	2.9058	neg	Ext, Robot IDVET	26/03/2025	81	50-100 d	6	0-50 d	87	0-100 d	MAG FAST768: 034	80 µl	neat	01/04/2025	Ext, Robot IDVET
6369-3	3	2025-01-04	2025	Winter	1	Dairy	2	2 years	27	>24months	Female	03/10/2022	Crossbred	Subclinical	15	pos	pos	neg	pos	neg	16S-CMh	SD	5	21.23	30.19	no amplification	32.32	no amplification	2040	neg	< LQ	neg	3.30963	neg	< LQ	neg	Ext, Robot IDVET	26/03/2025	81	50-100 d	6	0-50 d	87	0-100 d	MAG FAST768: 034	80 µl	neat	01/04/2025	Ext, Robot IDVET
742-3	3	2025-01-04	2025	Winter	1	Dairy	8	> 5 years	101	>24months	Female	23/09/2016	Holstein Fresian	Subclinical	15	pos	pos	neg	pos	neg	16S-CMh	SD	5	18.32	33.44	no amplification	33.28	no amplification	171	neg	< LQ	neg	2.233	neg	< LQ	neg	Ext, Robot IDVET	26/03/2025	81	50-100 d	6	0-50 d	87	0-100 d	MAG FAST768: 034	80 µl	neat	01/04/2025	Ext, Robot IDVET
745-3	3	2025-01-04	2025	Winter	1	Dairy	8	> 5 years	100	>24months	Female	16/10/2016	Holstein Fresian	Subclinical	15	pos	pos	pos	pos	neg	16S-Mex-CMh	DD	5	19.41	33.03	30.96	35.12	no amplification	234	33.2	< LQ	neg	2.36922	1.52114	< LQ	neg	Ext, Robot IDVET	26/03/2025	81	50-100 d	6	0-50 d	87	0-100 d	MAG FAST768: 034	80 µl	neat	01/04/2025	Ext, Robot IDVET
751-3	3	2025-01-04	2025	Winter	1	Dairy	8	> 5 years	99	>24months	Female	15/11/2016	Holstein Fresian	Subclinical	15	pos	neg	neg	neg	neg	ND	ND	5	20.46	39.13	no amplification	no amplification	no amplification	neg	neg	neg	neg	neg	neg	neg	neg	Ext. Robot IDVET	26/03/2025	81	50-100 d	6	0-50 d	87	0-100 d	MAG FAST768: 034	80 µl	neat	01/04/2025	Ext. Robot IDVET
753-3	3	2025-01-04	2025	Winter	1	Dairy	8	> 5 years	98	>24months	Female	03/12/2016	Holstein Fresian	Subclinical	15	pos	pos	neg	pos	pos	16S-CMh-Mass	DD	5	19.62	35.25	no amplification	34.39	34.39	< LQ	neg	< LQ	< LQ	< LQ	neg	< LQ	< LQ	Ext. Robot IDVET	26/03/2025	81	50-100 d	6	0-50 d	87	0-100 d	MAG FAST768: 034	80 µl	neat	01/04/2025	Ext. Robot IDVET
756-3	3	2025-01-04	2025	Winter	1	Dairy	8	> 5 years	97	>24months	Female	13/01/2017	Holstein Fresian	Subclinical	15	pos	pos	pos	neg	neg	16S-Mex	SD	5	20.98	36.03	35.76	no amplification	no amplification	< LQ	< LQ	neg	neg	< LQ	< LQ	neg	neg	Ext. Robot IDVET	26/03/2025	81	50-100 d	6	0-50 d	87	0-100 d	MAG FAST768: 034	80 µl	neat	01/04/2025	Ext. Robot IDVET
7856-3	3	2025-01-04	2025	Winter	1	Dairy	1	0 -1 year	18	12-18 months	Female	18/07/2023	Holstein Fresian	Subclinical	15	pos	pos	neg	pos	pos	16S-CMh-Mass	DD	5	19.09	29.74	no amplification	27.6	30.88	2880	neg	480	2220	3.45939	neg	2.68124	3.34635	Ext, Robot IDVET	26/03/2025	81	50-100 d	6	0-50 d	87	0-100 d	MAG FAST768: 034	80 µl	neat	01/04/2025	Ext, Robot IDVET
7857-3	3	2025-01-04	2025	Winter	1	Dairy	1	0 -1 year	17	12-18 months	Female	17/08/2023	Crossbred	Subclinical	15	pos	pos	neg	pos	neg	16S-CMh	SD	5	18.62	28.25	no amplification	25.18	37.78	8980	neg	4140	neg	3.95328	neg	3.617	neg	Ext, Robot IDVET	26/03/2025	81	50-100 d	6	0-50 d	87	0-100 d	MAG FAST768: 034	80 µl	neat	01/04/2025	Ext, Robot IDVET
7859-3	3	2025-01-04	2025	Winter	1	Dairy	1	0 -1 year	17	12-18 months	Female	28/08/2023	Holstein Fresian	Subclinical	15	pos	pos	pos	pos	neg	16S-Mex-CMh	DD	5	19.01	29.79	30.9	27.2	35.14	2770	37.1	685	neg	3.44248	1.56937	2.83569	neg	Ext, Robot IDVET	26/03/2025	81	50-100 d	6	0-50 d	87	0-100 d	MAG FAST768: 034	80 µl	neat	01/04/2025	Ext, Robot IDVET
7860-3	3	2025-01-04	2025	Winter	1	Dairy	1	0 -1 year	16	12-18 months	Female	09/09/2023	Holstein Fresian	Subclinical	15	pos	pos	pos	pos	pos	16S-Mex-CMh-Mass	TD	5	19.08	25.49	28.9	25.69	26.18	73800	1600	2630	41400	4.86806	3.20412	3.41996	4.617	Ext, Robot IDVET	26/03/2025	81	50-100 d	6	0-50 d	87	0-100 d	MAG FAST768: 034	80 µl	neat	01/04/2025	Ext, Robot IDVET
7861-3	3	2025-01-04	2025	Winter	1	Dairy	1	0 -1 year	16	12-18 months	Female	12/09/2023	Holstein Fresian	Subclinical	15	pos	pos	pos	pos	neg	16S-Mex-CMh	DD	5	20.28	33.28	32.21	32.81	no amplification	193	3.16	< LQ	neg	2.28556	0.499687	< LQ	neg	Ext, Robot IDVET	26/03/2025	81	50-100 d	6	0-50 d	87	0-100 d	MAG FAST768: 034	80 µl	neat	01/04/2025	Ext, Robot IDVET
7862-3	3	2025-01-04	2025	Winter	1	Dairy	1	0 -1 year	16	12-18 months	Female	14/09/2023	Holstein Fresian	Subclinical	15	pos	pos	neg	pos	neg	16S-CMh	SD	5	18.87	32.47	no amplification	31.16	no amplification	359	neg	20.2	neg	2.55509	neg	1.30535	neg	Ext, Robot IDVET	26/03/2025	81	50-100 d	6	0-50 d	87	0-100 d	MAG FAST768: 034	80 µl	neat	01/04/2025	Ext, Robot IDVET
7864-3	3	2025-01-04	2025	Winter	1	Dairy	1	0 -1 year	15	12-18 months	Female	29/09/2023	Crossbred	Subclinical	15	pos	pos	pos	pos	neg	16S-Mex-CMh	DD	5	19.25	28.9	28.58	26.53	no amplification	5470	2910	1240	neg	3.73799	3.46389	3.09342	neg	Ext, Robot IDVET	26/03/2025	81	50-100 d	6	0-50 d	87	0-100 d	MAG FAST768: 034	80 µl	neat	01/04/2025	Ext, Robot IDVET
7867-3	3	2025-01-04	2025	Winter	1	Dairy	1	0 -1 year	14	12-18 months	Female	11/11/2023	Holstein Fresian	Subclinical	15	pos	pos	pos	pos	neg	16S-Mex-CMh	DD	5	18.91	28.86	28.07	27.38	no amplification	5640	7600	584	neg	3.75128	3.88081	2.76641	neg	Ext, Robot IDVET	26/03/2025	81	50-100 d	6	0-50 d	87	0-100 d	MAG FAST768: 034	80 µl	neat	01/04/2025	Ext, Robot IDVET
7868-3	3	2025-01-04	2025	Winter	1	Dairy	1	0 -1 year	12	6-12 months	Female	29/12/2023	Holstein Fresian	Subclinical	15	pos	pos	pos	pos	neg	16S-Mex-CMh	DD	5	20.3	27.45	26.49	27.38	no amplification	16500	148000	584	neg	4.21748	5.17026	2.76641	neg	Ext, Robot IDVET	26/03/2025	81	50-100 d	6	0-50 d	87	0-100 d	MAG FAST768: 034	80 µl	neat	01/04/2025	Ext, Robot IDVET
7869-3	3	2025-01-04	2025	Winter	1	Dairy	1	0 -1 year	12	6-12 months	Female	05/01/2024	Holstein Fresian	Subclinical	15	pos	pos	pos	pos	neg	16S-Mex-CMh	DD	5	19.54	29.77	30.87	26.83	35.68	2820	39.3	953	neg	3.45025	1.59439	2.97909	neg	Ext, Robot IDVET	26/03/2025	81	50-100 d	6	0-50 d	87	0-100 d	MAG FAST768: 034	80 µl	neat	01/04/2025	Ext, Robot IDVET
7870-3	3	2025-01-04	2025	Winter	1	Dairy	1	0 -1 year	12	6-12 months	Female	11/01/2024	Holstein Fresian	Subclinical	15	pos	pos	neg	pos	pos	16S-CMh-Mass	DD	5	18.48	27.26	no amplification	26.04	28.2	19100	neg	1930	11800	4.28103	neg	3.28556	4.07188	Ext, Robot IDVET	26/03/2025	81	50-100 d	6	0-50 d	87	0-100 d	MAG FAST768: 034	80 µl	neat	01/04/2025	Ext, Robot IDVET
7872-3	3	2025-01-04	2025	Winter	1	Dairy	1	0 -1 year	11	6-12 months	Female	01/02/2024	Holstein Fresian	Subclinical	15	pos	pos	pos	pos	neg	16S-Mex-CMh	DD	5	19.12	29.78	32.03	26.91	no amplification	2790	4.44	887	neg	3.4456	0.647383	2.94792	neg	Ext, Robot IDVET	26/03/2025	81	50-100 d	6	0-50 d	87	0-100 d	MAG FAST768: 034	80 µl	neat	01/04/2025	Ext, Robot IDVET
7893-3	3	2025-01-04	2025	Winter	1	Dairy	1	0 -1 year	14	12-18 months	Male	04/11/2023	Crossbred	Subclinical	15	pos	pos	pos	pos	pos	16S-Mex-CMh-Mass	TD	5	19.57	32.95	31.12	25.04	32.97	249	24.6	4690	603	2.3962	1.39094	3.67117	2.78032	Ext, Robot IDVET	26/03/2025	81	50-100 d	6	0-50 d	87	0-100 d	MAG FAST768: 034	80 µl	neat	01/04/2025	Ext, Robot IDVET
7900-3	3	2025-01-04	2025	Winter	1	Dairy	1	0 -1 year	15	12-18 months	Female	01/10/2023	Crossbred	Subclinical	15	pos	pos	pos	pos	neg	16S-Mex-CMh	DD	5	20.88	29.54	30.84	26.74	no amplification	3360	41.6	1030	neg	3.52634	1.61909	3.01284	neg	Ext, Robot IDVET	26/03/2025	81	50-100 d	6	0-50 d	87	0-100 d	MAG FAST768: 034	80 µl	neat	01/04/2025	Ext, Robot IDVET
7902-3	3	2025-01-04	2025	Winter	1	Dairy	1	0 -1 year	15	12-18 months	Male	08/10/2023	Crossbred	Subclinical	15	pos	pos	pos	pos	neg	16S-Mex-CMh	DD	5	19.49	30.02	29.99	28.15	35.07	2330	206	294	neg	3.36736	2.31387	2.46835	neg	Ext, Robot IDVET	26/03/2025	81	50-100 d	6	0-50 d	87	0-100 d	MAG FAST768: 034	80 µl	neat	01/04/2025	Ext, Robot IDVET
3937-1	1	2021-04-03	2021	Spring	4	Dairy	8	> 5 years	93	>24months	Female	22/08/2013	Holstein Fresian	Subclinical	31	pos	pos	pos	pos	neg	16S-Mex-CMh	DD	5	21.2	27.7	31.14	30.83	no amplification	nd	nd	nd	neg	nd	nd	nd	neg	Ext. Kit Qiagen	21/04/2021	18	0-50 d	99	50-100 d	117	100-200 d	ancien kit	50 µl	10-2	29/07/2021	Ext. Kit Qiagen
6278-1	1	2021-04-03	2021	Spring	4	Dairy	5	4 -5 years	58	>24months	Female	17/06/2016	Holstein Fresian	Subclinical	31	pos	pos	pos	neg	neg	16S-Mex	SD	5	20.2	34.18	33.21	no amplification	no amplification	nd	nd	neg	neg	nd	nd	neg	neg	Ext. Kit Qiagen	21/04/2021	18	0-50 d	99	50-100 d	117	100-200 d	ancien kit	50 µl	10-2	29/07/2021	Ext. Kit Qiagen
7058-1	1	2021-04-03	2021	Spring	4	Dairy	4	4 -5 years	48	>24months	Female	25/04/2017	Holstein Fresian	Subclinical	31	pos	pos	neg	neg	neg	16S only	discordant - 16S only	5	20.92	33.4	no amplification	no amplification	no amplification	nd	neg	neg	neg	nd	neg	neg	neg	Ext. Kit Qiagen	21/04/2021	18	0-50 d	99	50-100 d	117	100-200 d	ancien kit	50 µl	10-2	29/07/2021	Ext. Kit Qiagen
8735-1	1	2021-04-03	2021	Spring	4	Dairy	3	3 years	34	>24months	Female	24/06/2018	Holstein Fresian	Subclinical	31	pos	pos	neg	pos	neg	16S-CMh	SD	5	20.46	29.42	no amplification	29.18	no amplification	nd	neg	nd	neg	nd	neg	nd	neg	Ext. Kit Qiagen	21/04/2021	18	0-50 d	99	50-100 d	117	100-200 d	ancien kit	50 µl	10-2	29/07/2021	Ext. Kit Qiagen
8746-1	1	2021-04-03	2021	Spring	4	Dairy	3	3 years	33	>24months	Female	16/07/2018	Holstein Fresian	Subclinical	31	pos	pos	pos	pos	pos	16S-Mex-CMh-Mass	TD	5	20.8	28.14	31.36	26.34	32.34	nd	nd	nd	nd	nd	nd	nd	nd	Ext. Kit Qiagen	21/04/2021	18	0-50 d	99	50-100 d	117	100-200 d	ancien kit	50 µl	10-2	29/07/2021	Ext. Kit Qiagen
8782-1	1	2021-04-03	2021	Spring	4	Dairy	2	2 years	30	>24months	Female	10/10/2018	Holstein Fresian	Subclinical	31	pos	pos	pos	pos	pos	16S-Mex-CMh-Mass	TD	5	20.78	25.55	33.07	26.98	30.51	nd	nd	nd	nd	nd	nd	nd	nd	Ext. Kit Qiagen	21/04/2021	18	0-50 d	99	50-100 d	117	100-200 d	ancien kit	50 µl	10-2	29/07/2021	Ext. Kit Qiagen
9610-1	1	2021-04-03	2021	Spring	4	Dairy	2	2 years	27	>24months	Female	16/01/2019	Holstein Fresian	Subclinical	31	pos	pos	pos	pos	neg	16S-Mex-CMh	DD	5	19.87	28.73	31.45	28.91	no amplification	nd	nd	nd	neg	nd	nd	nd	neg	Ext. Kit Qiagen	21/04/2021	18	0-50 d	99	50-100 d	117	100-200 d	ancien kit	50 µl	10-2	29/07/2021	Ext. Kit Qiagen
6236-1	1	2021-04-03	2021	Spring	4	Dairy	5	4 -5 years	62	>24months	Female	27/02/2016	Holstein Fresian	Subclinical	31	pos	pos	pos	pos	neg	16S-Mex-CMh	DD	5	20.52	29.79	34.39	29.68	no amplification	nd	nd	nd	neg	nd	nd	nd	neg	Ext. Kit Qiagen	20/04/2021	17	0-50 d	100	50-100 d	117	100-200 d	ancien kit	50 µl	10-2	29/07/2021	Ext. Kit Qiagen
7050-1	1	2021-04-03	2021	Spring	4	Dairy	4	4 -5 years	49	>24months	Female	14/03/2017	Crossbred	Subclinical	31	pos	pos	neg	pos	neg	16S-CMh	SD	5	20.09	30.7	no amplification	30.47	no amplification	nd	neg	nd	neg	nd	neg	nd	neg	Ext. Kit Qiagen	20/04/2021	17	0-50 d	100	50-100 d	117	100-200 d	ancien kit	50 µl	10-2	29/07/2021	Ext. Kit Qiagen
7052-1	1	2021-04-03	2021	Spring	4	Dairy	4	4 -5 years	49	>24months	Female	28/03/2017	Holstein Fresian	Subclinical	31	pos	pos	pos	pos	neg	16S-Mex-CMh	DD	5	20.62	31.25	34.88	30.58	no amplification	nd	nd	nd	neg	nd	nd	nd	neg	Ext. Kit Qiagen	20/04/2021	17	0-50 d	100	50-100 d	117	100-200 d	ancien kit	50 µl	10-2	29/07/2021	Ext. Kit Qiagen
7110-1	1	2021-04-03	2021	Spring	4	Dairy	4	4 -5 years	43	>24months	Female	03/10/2017	Holstein Fresian	Subclinical	31	pos	pos	pos	pos	pos	16S-Mex-CMh-Mass	TD	5	20.46	27.84	30.02	26.09	33.57	nd	nd	nd	nd	nd	nd	nd	nd	Ext. Kit Qiagen	20/04/2021	17	0-50 d	100	50-100 d	117	100-200 d	ancien kit	50 µl	10-2	29/07/2021	Ext. Kit Qiagen
7113-1	1	2021-04-03	2021	Spring	4	Dairy	3	3 years	41	>24months	Female	19/11/2017	Holstein Fresian	Subclinical	31	pos	pos	pos	neg	neg	16S-Mex	SD	5	19.93	28.52	28.91	no amplification	no amplification	nd	nd	neg	neg	nd	nd	neg	neg	Ext. Kit Qiagen	20/04/2021	17	0-50 d	100	50-100 d	117	100-200 d	ancien kit	50 µl	10-2	29/07/2021	Ext. Kit Qiagen
7182-1	1	2021-04-03	2021	Spring	4	Dairy	3	3 years	34	>24months	Female	12/06/2018	Holstein Fresian	Subclinical	31	pos	pos	pos	pos	neg	16S-Mex-CMh	DD	5	20.46	30.38	32.53	29.09	no amplification	nd	nd	nd	neg	nd	nd	nd	neg	Ext. Kit Qiagen	20/04/2021	17	0-50 d	100	50-100 d	117	100-200 d	ancien kit	50 µl	10-2	29/07/2021	Ext. Kit Qiagen
8483-1	1	2021-04-03	2021	Spring	4	Dairy	3	3 years	32	>24months	Female	28/08/2018	Holstein Fresian	Subclinical	31	pos	pos	pos	pos	neg	16S-Mex-CMh	DD	5	20.13	27.82	29.35	29.77	no amplification	nd	nd	nd	neg	nd	nd	nd	neg	Ext. Kit Qiagen	20/04/2021	17	0-50 d	100	50-100 d	117	100-200 d	ancien kit	50 µl	10-2	29/07/2021	Ext. Kit Qiagen
8699-1	1	2021-04-03	2021	Spring	4	Dairy	3	3 years	37	>24months	Female	07/03/2018	Holstein Fresian	Subclinical	31	pos	neg	pos	neg	neg	PCR specific only	discordant - PCR specific only	5	20.1	36.32	23.81	no amplification	no amplification	neg	nd	neg	neg	neg	nd	neg	neg	Ext. Kit Qiagen	20/04/2021	17	0-50 d	100	50-100 d	117	100-200 d	ancien kit	50 µl	10-2	29/07/2021	Ext. Kit Qiagen
8702-1	1	2021-04-03	2021	Spring	4	Dairy	3	3 years	37	>24months	Female	11/03/2018	Holstein Fresian	Subclinical	31	pos	pos	pos	pos	neg	16S-Mex-CMh	DD	5	20.32	29.88	31.26	30.76	no amplification	nd	nd	nd	neg	nd	nd	nd	neg	Ext. Kit Qiagen	20/04/2021	17	0-50 d	100	50-100 d	117	100-200 d	ancien kit	50 µl	10-2	29/07/2021	Ext. Kit Qiagen
8765-1	1	2021-04-03	2021	Spring	4	Dairy	3	3 years	32	>24months	Female	19/08/2018	Holstein Fresian	Subclinical	31	pos	pos	pos	pos	pos	16S-Mex-CMh-Mass	TD	5	20.97	27.43	26.02	29.66	34.73	nd	nd	nd	nd	nd	nd	nd	nd	Ext. Kit Qiagen	20/04/2021	17	0-50 d	100	50-100 d	117	100-200 d	ancien kit	50 µl	10-2	29/07/2021	Ext. Kit Qiagen
9605-1	1	2021-04-03	2021	Spring	4	Dairy	2	2 years	27	>24months	Female	04/01/2019	Holstein Fresian	Subclinical	31	pos	pos	pos	pos	neg	16S-Mex-CMh	DD	5	19.91	28.73	32.5	26.13	no amplification	nd	nd	nd	neg	nd	nd	nd	neg	Ext. Kit Qiagen	20/04/2021	17	0-50 d	100	50-100 d	117	100-200 d	ancien kit	50 µl	10-2	29/07/2021	Ext. Kit Qiagen
9613-1	1	2021-04-03	2021	Spring	4	Dairy	2	2 years	27	>24months	Female	27/01/2019	Crossbred	Subclinical	31	pos	pos	pos	pos	neg	16S-Mex-CMh	DD	5	20.64	29.17	33.02	28.08	no amplification	nd	nd	nd	neg	nd	nd	nd	neg	Ext. Kit Qiagen	20/04/2021	17	0-50 d	100	50-100 d	117	100-200 d	ancien kit	50 µl	10-2	29/07/2021	Ext. Kit Qiagen
9624-1	1	2021-04-03	2021	Spring	4	Dairy	2	2 years	26	>24months	Female	09/02/2019	Holstein Fresian	Subclinical	31	pos	pos	pos	pos	pos	16S-Mex-CMh-Mass	TD	5	19.31	26.58	31.93	28.95	29.83	nd	nd	nd	nd	nd	nd	nd	nd	Ext. Kit Qiagen	20/04/2021	17	0-50 d	100	50-100 d	117	100-200 d	ancien kit	50 µl	10-2	29/07/2021	Ext. Kit Qiagen
9640-1	1	2021-04-03	2021	Spring	4	Dairy	2	2 years	25	>24months	Female	24/03/2019	Holstein Fresian	Subclinical	31	pos	pos	pos	pos	pos	16S-Mex-CMh-Mass	TD	5	19.98	23.19	25.25	29.4	27.95	nd	nd	nd	nd	nd	nd	nd	nd	Ext. Kit Qiagen	20/04/2021	17	0-50 d	100	50-100 d	117	100-200 d	ancien kit	50 µl	10-2	29/07/2021	Ext. Kit Qiagen
1667-1	1	2021-04-03	2021	Spring	4	Dairy	0	0 -1 year	1	0-6 months	Female	24/02/2021	Holstein Fresian	Subclinical	31	pos	neg	neg	neg	neg	ND	ND	5	20.59	no amplification	no amplification	no amplification	no amplification	neg	neg	neg	neg	neg	neg	neg	neg	Ext. Kit Qiagen	19/04/2021	16	0-50 d	101	>100 d	117	100-200 d	ancien kit	50 µl	10-2	29/07/2021	Ext. Kit Qiagen
235-1	1	2021-04-03	2021	Spring	4	Dairy	0	0 -1 year	2	0-6 months	Female	27/01/2021	Holstein Fresian	Subclinical	31	pos	neg	neg	neg	neg	ND	ND	5	20.94	no amplification	no amplification	no amplification	no amplification	neg	neg	neg	neg	neg	neg	neg	neg	Ext. Kit Qiagen	19/04/2021	16	0-50 d	101	>100 d	117	100-200 d	ancien kit	50 µl	10-2	29/07/2021	Ext. Kit Qiagen
238-1	1	2021-04-03	2021	Spring	4	Dairy	0	0 -1 year	2	0-6 months	Female	30/01/2021	Holstein Fresian	Subclinical	31	pos	neg	neg	neg	neg	ND	ND	5	20.72	no amplification	no amplification	no amplification	no amplification	neg	neg	neg	neg	neg	neg	neg	neg	Ext. Kit Qiagen	19/04/2021	16	0-50 d	101	>100 d	117	100-200 d	ancien kit	50 µl	10-2	29/07/2021	Ext. Kit Qiagen
239-1	1	2021-04-03	2021	Spring	4	Dairy	0	0 -1 year	2	0-6 months	Female	01/02/2021	Holstein Fresian	Subclinical	31	pos	neg	neg	neg	neg	ND	ND	5	20	no amplification	no amplification	no amplification	no amplification	neg	neg	neg	neg	neg	neg	neg	neg	Ext. Kit Qiagen	19/04/2021	16	0-50 d	101	>100 d	117	100-200 d	ancien kit	50 µl	10-2	29/07/2021	Ext. Kit Qiagen
242-1	1	2021-04-03	2021	Spring	4	Dairy	0	0 -1 year	2	0-6 months	Female	03/02/2021	Crossbred	Subclinical	31	pos	pos	pos	neg	neg	16S-Mex	SD	5	19.77	28.59	32.89	no amplification	no amplification	nd	nd	neg	neg	nd	nd	neg	neg	Ext. Kit Qiagen	19/04/2021	16	0-50 d	101	>100 d	117	100-200 d	ancien kit	50 µl	10-2	29/07/2021	Ext. Kit Qiagen
3960-1	1	2021-04-03	2021	Spring	4	Dairy	8	> 5 years	91	>24months	Female	30/09/2013	Holstein Fresian	Subclinical	31	pos	pos	pos	neg	neg	16S-Mex	SD	5	20.33	33.36	34.11	no amplification	no amplification	nd	nd	neg	neg	nd	nd	neg	neg	Ext. Kit Qiagen	19/04/2021	16	0-50 d	101	>100 d	117	100-200 d	ancien kit	50 µl	10-2	29/07/2021	Ext. Kit Qiagen
3987-1	1	2021-04-03	2021	Spring	4	Dairy	7	> 5 years	89	>24months	Female	02/12/2013	Holstein Fresian	Subclinical	31	pos	neg	neg	neg	neg	ND	ND	5	21.48	37.12	no amplification	no amplification	no amplification	neg	neg	neg	neg	neg	neg	neg	neg	Ext. Kit Qiagen	19/04/2021	16	0-50 d	101	>100 d	117	100-200 d	ancien kit	50 µl	10-2	29/07/2021	Ext. Kit Qiagen
6317-1	1	2021-04-03	2021	Spring	4	Dairy	5	4 -5 years	55	>24months	Female	18/09/2016	Crossbred	Subclinical	31	pos	neg	neg	pos	neg	PCR specific only	discordant - PCR specific only	5	21.16	no amplification	no amplification	33.93	no amplification	neg	neg	nd	neg	neg	neg	nd	neg	Ext. Kit Qiagen	19/04/2021	16	0-50 d	101	>100 d	117	100-200 d	ancien kit	50 µl	10-2	29/07/2021	Ext. Kit Qiagen
6334-1	1	2021-04-03	2021	Spring	4	Dairy	4	4 -5 years	54	>24months	Female	22/10/2016	Holstein Fresian	Subclinical	31	pos	pos	pos	neg	neg	16S-Mex	SD	5	20.34	26.1	30.27	no amplification	no amplification	nd	nd	neg	neg	nd	nd	neg	neg	Ext. Kit Qiagen	19/04/2021	16	0-50 d	101	>100 d	117	100-200 d	ancien kit	50 µl	10-2	29/07/2021	Ext. Kit Qiagen
8719-1	1	2021-04-03	2021	Spring	4	Dairy	3	3 years	36	>24months	Female	15/04/2018	Holstein Fresian	Subclinical	31	pos	pos	pos	neg	neg	16S-Mex	SD	5	20.66	30.55	31.16	no amplification	no amplification	nd	nd	neg	neg	nd	nd	neg	neg	Ext. Kit Qiagen	19/04/2021	16	0-50 d	101	>100 d	117	100-200 d	ancien kit	50 µl	10-2	29/07/2021	Ext. Kit Qiagen
8747-1	1	2021-04-03	2021	Spring	4	Dairy	3	3 years	33	>24months	Female	18/07/2018	Holstein Fresian	Subclinical	31	pos	pos	pos	pos	neg	16S-Mex-CMh	DD	5	20.69	29.32	29.87	29.39	no amplification	nd	nd	nd	neg	nd	nd	nd	neg	Ext. Kit Qiagen	19/04/2021	16	0-50 d	101	>100 d	117	100-200 d	ancien kit	50 µl	10-2	29/07/2021	Ext. Kit Qiagen
9370-1	1	2021-04-03	2021	Spring	4	Dairy	2	2 years	26	>24months	Female	31/01/2019	Holstein Fresian	Subclinical	31	pos	pos	pos	pos	pos	16S-Mex-CMh-Mass	TD	5	20.97	26.54	32.31	28.2	28.97	nd	nd	nd	nd	nd	nd	nd	nd	Ext. Kit Qiagen	19/04/2021	16	0-50 d	101	>100 d	117	100-200 d	ancien kit	50 µl	10-2	29/07/2021	Ext. Kit Qiagen
9631-1	1	2021-04-03	2021	Spring	4	Dairy	2	2 years	26	>24months	Female	28/02/2019	Holstein Fresian	Subclinical	31	pos	pos	pos	pos	pos	16S-Mex-CMh-Mass	TD	5	20.54	22.73	31.1	29.34	25.79	nd	nd	nd	nd	nd	nd	nd	nd	Ext. Kit Qiagen	19/04/2021	16	0-50 d	101	>100 d	117	100-200 d	ancien kit	50 µl	10-2	29/07/2021	Ext. Kit Qiagen
9656-1	1	2021-04-03	2021	Spring	4	Dairy	2	2 years	23	18 months-24 months	Female	02/05/2019	Holstein Fresian	Subclinical	31	pos	pos	pos	pos	neg	16S-Mex-CMh	DD	5	20.31	29.36	31.63	28.94	no amplification	nd	nd	nd	neg	nd	nd	nd	neg	Ext. Kit Qiagen	19/04/2021	16	0-50 d	101	>100 d	117	100-200 d	ancien kit	50 µl	10-2	29/07/2021	Ext. Kit Qiagen
9662-1	1	2021-04-03	2021	Spring	4	Dairy	2	2 years	22	18 months-24 months	Female	02/06/2019	Holstein Fresian	Subclinical	31	pos	pos	pos	pos	neg	16S-Mex-CMh	DD	5	20.29	31.87	33.34	30.28	no amplification	nd	nd	nd	neg	nd	nd	nd	neg	Ext. Kit Qiagen	19/04/2021	16	0-50 d	101	>100 d	117	100-200 d	ancien kit	50 µl	10-2	29/07/2021	Ext. Kit Qiagen
9667-1	1	2021-04-03	2021	Spring	4	Dairy	2	2 years	22	18 months-24 months	Female	12/06/2019	Holstein Fresian	Subclinical	31	pos	pos	pos	pos	neg	16S-Mex-CMh	DD	5	20.71	26.73	28.02	27.85	no amplification	nd	nd	nd	neg	nd	nd	nd	neg	Ext. Kit Qiagen	19/04/2021	16	0-50 d	101	>100 d	117	100-200 d	ancien kit	50 µl	10-2	29/07/2021	Ext. Kit Qiagen
9680-1	1	2021-04-03	2021	Spring	4	Dairy	2	2 years	21	18 months-24 months	Female	09/07/2019	Holstein Fresian	Subclinical	31	pos	pos	pos	pos	neg	16S-Mex-CMh	DD	5	20.64	29.39	29.99	31.25	no amplification	nd	nd	nd	neg	nd	nd	nd	neg	Ext. Kit Qiagen	19/04/2021	16	0-50 d	101	>100 d	117	100-200 d	ancien kit	50 µl	10-2	29/07/2021	Ext. Kit Qiagen
9716-1	1	2021-04-03	2021	Spring	4	Dairy	1	0 -1 year	17	12-18 months	Female	03/11/2019	Holstein Fresian	Subclinical	31	pos	pos	pos	pos	pos	16S-Mex-CMh-Mass	TD	5	20.52	26.84	28.77	28.6	31.88	nd	nd	nd	nd	nd	nd	nd	nd	Ext. Kit Qiagen	19/04/2021	16	0-50 d	101	>100 d	117	100-200 d	ancien kit	50 µl	10-2	29/07/2021	Ext. Kit Qiagen
8789-1	1	2021-04-03	2021	Spring	4	Dairy	2	2 years	29	>24months	Female	03/11/2018	Holstein Fresian	Subclinical	31	pos	pos	pos	pos	pos	16S-Mex-CMh-Mass	TD	5	20.4	26.91	30.18	26.28	33.05	nd	nd	nd	nd	nd	nd	nd	nd	Ext. Kit Qiagen	16/04/2021	13	0-50 d	104	>100 d	117	100-200 d	ancien kit	50 µl	10-2	29/07/2021	Ext. Kit Qiagen
8793-1	1	2021-04-03	2021	Spring	4	Dairy	2	2 years	29	>24months	Female	23/11/2018	Holstein Fresian	Subclinical	31	pos	pos	pos	pos	neg	16S-Mex-CMh	DD	5	23.11	29.98	32.9	28.84	no amplification	nd	nd	nd	neg	nd	nd	nd	neg	Ext. Kit Qiagen	16/04/2021	13	0-50 d	104	>100 d	117	100-200 d	ancien kit	50 µl	10-2	29/07/2021	Ext. Kit Qiagen
9633-1	1	2021-04-03	2021	Spring	4	Dairy	2	2 years	25	>24months	Female	02/03/2019	Holstein Fresian	Subclinical	31	pos	pos	pos	pos	neg	16S-Mex-CMh	DD	5	20.64	26.82	28.14	30.18	no amplification	nd	nd	nd	neg	nd	nd	nd	neg	Ext. Kit Qiagen	16/04/2021	13	0-50 d	104	>100 d	117	100-200 d	ancien kit	50 µl	10-2	29/07/2021	Ext. Kit Qiagen
9637-1	1	2021-04-03	2021	Spring	4	Dairy	2	2 years	25	>24months	Female	17/03/2019	Holstein Fresian	Subclinical	31	pos	pos	pos	pos	neg	16S-Mex-CMh	DD	5	21.54	29.23	29.65	30.49	no amplification	nd	nd	nd	neg	nd	nd	nd	neg	Ext. Kit Qiagen	16/04/2021	13	0-50 d	104	>100 d	117	100-200 d	ancien kit	50 µl	10-2	29/07/2021	Ext. Kit Qiagen
9638-1	1	2021-04-03	2021	Spring	4	Dairy	2	2 years	25	>24months	Female	17/03/2019	Holstein Fresian	Subclinical	31	pos	pos	pos	pos	pos	16S-Mex-CMh-Mass	TD	5	20.51	26.33	28.55	30.27	30.13	nd	nd	nd	nd	nd	nd	nd	nd	Ext. Kit Qiagen	16/04/2021	13	0-50 d	104	>100 d	117	100-200 d	ancien kit	50 µl	10-2	29/07/2021	Ext. Kit Qiagen
9666-1	1	2021-04-03	2021	Spring	4	Dairy	2	2 years	22	18 months-24 months	Female	11/06/2019	Holstein Fresian	Subclinical	31	pos	pos	pos	pos	neg	16S-Mex-CMh	DD	5	20.62	30.23	31.6	29.5	no amplification	nd	nd	nd	neg	nd	nd	nd	neg	Ext. Kit Qiagen	16/04/2021	13	0-50 d	104	>100 d	117	100-200 d	ancien kit	50 µl	10-2	29/07/2021	Ext. Kit Qiagen
9675-1	1	2021-04-03	2021	Spring	4	Dairy	2	2 years	21	18 months-24 months	Female	01/07/2019	Holstein Fresian	Subclinical	31	pos	pos	pos	pos	neg	16S-Mex-CMh	DD	5	20.33	26.61	27.58	27.17	no amplification	nd	nd	nd	neg	nd	nd	nd	neg	Ext. Kit Qiagen	16/04/2021	13	0-50 d	104	>100 d	117	100-200 d	ancien kit	50 µl	10-2	29/07/2021	Ext. Kit Qiagen
9707-1	1	2021-04-03	2021	Spring	4	Dairy	2	2 years	19	18 months-24 months	Female	26/09/2019	Holstein Fresian	Subclinical	31	pos	pos	pos	pos	neg	16S-Mex-CMh	DD	5	20.44	28.16	30.77	28.11	no amplification	nd	nd	nd	neg	nd	nd	nd	neg	Ext. Kit Qiagen	16/04/2021	13	0-50 d	104	>100 d	117	100-200 d	ancien kit	50 µl	10-2	29/07/2021	Ext. Kit Qiagen
9710-1	1	2021-04-03	2021	Spring	4	Dairy	1	0 -1 year	18	12-18 months	Female	19/10/2019	Holstein Fresian	Subclinical	31	pos	pos	pos	pos	neg	16S-Mex-CMh	DD	5	20.53	28.52	30.42	29.01	no amplification	nd	nd	nd	neg	nd	nd	nd	neg	Ext. Kit Qiagen	16/04/2021	13	0-50 d	104	>100 d	117	100-200 d	ancien kit	50 µl	10-2	29/07/2021	Ext. Kit Qiagen
9713-1	1	2021-04-03	2021	Spring	4	Dairy	1	0 -1 year	18	12-18 months	Female	20/10/2019	Holstein Fresian	Subclinical	31	pos	pos	pos	pos	pos	16S-Mex-CMh-Mass	TD	5	20.26	25.45	26.92	27.8	28.95	nd	nd	nd	nd	nd	nd	nd	nd	Ext. Kit Qiagen	16/04/2021	13	0-50 d	104	>100 d	117	100-200 d	ancien kit	50 µl	10-2	29/07/2021	Ext. Kit Qiagen
9714-1	1	2021-04-03	2021	Spring	4	Dairy	1	0 -1 year	17	12-18 months	Female	02/11/2019	Holstein Fresian	Subclinical	31	pos	pos	pos	pos	neg	16S-Mex-CMh	DD	5	20.23	28.33	31.91	27.88	no amplification	nd	nd	nd	neg	nd	nd	nd	neg	Ext. Kit Qiagen	16/04/2021	13	0-50 d	104	>100 d	117	100-200 d	ancien kit	50 µl	10-2	29/07/2021	Ext. Kit Qiagen
9726-1	1	2021-04-03	2021	Spring	4	Dairy	1	0 -1 year	16	12-18 months	Female	06/12/2019	Holstein Fresian	Subclinical	31	pos	pos	pos	pos	neg	16S-Mex-CMh	DD	5	20.21	28.17	29.98	27.03	no amplification	nd	nd	nd	neg	nd	nd	nd	neg	Ext. Kit Qiagen	16/04/2021	13	0-50 d	104	>100 d	117	100-200 d	ancien kit	50 µl	10-2	29/07/2021	Ext. Kit Qiagen
159-1	1	2021-04-03	2021	Spring	4	Dairy	1	0 -1 year	15	12-18 months	Female	06/01/2020	Holstein Fresian	Subclinical	31	pos	pos	pos	pos	neg	16S-Mex-CMh	DD	5	19.8	26.8	29.3	26.56	no amplification	nd	nd	nd	neg	nd	nd	nd	neg	Ext. Kit Qiagen	14/04/2021	11	0-50 d	106	>100 d	117	100-200 d	ancien kit	50 µl	10-2	29/07/2021	Ext. Kit Qiagen
8766-1	1	2021-04-03	2021	Spring	4	Dairy	3	3 years	32	>24months	Female	19/08/2018	Holstein Fresian	Subclinical	31	pos	pos	pos	pos	neg	16S-Mex-CMh	DD	5	21.15	30.01	32.2	29.56	no amplification	nd	nd	nd	neg	nd	nd	nd	neg	Ext. Kit Qiagen	14/04/2021	11	0-50 d	106	>100 d	117	100-200 d	ancien kit	50 µl	10-2	29/07/2021	Ext. Kit Qiagen
9615-1	1	2021-04-03	2021	Spring	4	Dairy	2	2 years	26	>24months	Female	30/01/2019	Holstein Fresian	Subclinical	31	pos	pos	pos	pos	pos	16S-Mex-CMh-Mass	TD	5	21.13	25.31	27.87	29.08	30.74	nd	nd	nd	nd	nd	nd	nd	nd	Ext. Kit Qiagen	14/04/2021	11	0-50 d	106	>100 d	117	100-200 d	ancien kit	50 µl	10-2	29/07/2021	Ext. Kit Qiagen
9618-1	1	2021-04-03	2021	Spring	4	Dairy	2	2 years	26	>24months	Female	05/02/2019	Holstein Fresian	Subclinical	31	pos	pos	pos	pos	neg	16S-Mex-CMh	DD	5	21.37	27.6	30.51	27.6	no amplification	nd	nd	nd	neg	nd	nd	nd	neg	Ext. Kit Qiagen	14/04/2021	11	0-50 d	106	>100 d	117	100-200 d	ancien kit	50 µl	10-2	29/07/2021	Ext. Kit Qiagen
9622-1	1	2021-04-03	2021	Spring	4	Dairy	2	2 years	26	>24months	Female	09/02/2019	Holstein Fresian	Subclinical	31	pos	pos	pos	pos	neg	16S-Mex-CMh	DD	5	20.88	28.97	29.78	26.98	no amplification	nd	nd	nd	neg	nd	nd	nd	neg	Ext. Kit Qiagen	14/04/2021	11	0-50 d	106	>100 d	117	100-200 d	ancien kit	50 µl	10-2	29/07/2021	Ext. Kit Qiagen
9672-1	1	2021-04-03	2021	Spring	4	Dairy	2	2 years	22	18 months-24 months	Female	19/06/2019	Holstein Fresian	Subclinical	31	pos	pos	pos	pos	pos	16S-Mex-CMh-Mass	TD	5	20.67	28.35	33.28	27.34	31.44	nd	nd	nd	nd	nd	nd	nd	nd	Ext. Kit Qiagen	14/04/2021	11	0-50 d	106	>100 d	117	100-200 d	ancien kit	50 µl	10-2	29/07/2021	Ext. Kit Qiagen
9674-1	1	2021-04-03	2021	Spring	4	Dairy	2	2 years	22	18 months-24 months	Female	27/06/2019	Holstein Fresian	Subclinical	31	pos	pos	pos	pos	neg	16S-Mex-CMh	DD	5	21.11	25.78	26.81	27.88	no amplification	nd	nd	nd	neg	nd	nd	nd	neg	Ext. Kit Qiagen	14/04/2021	11	0-50 d	106	>100 d	117	100-200 d	ancien kit	50 µl	10-2	29/07/2021	Ext. Kit Qiagen
9682-1	1	2021-04-03	2021	Spring	4	Dairy	2	2 years	21	18 months-24 months	Female	11/07/2019	Holstein Fresian	Subclinical	31	pos	pos	pos	pos	neg	16S-Mex-CMh	DD	5	20.74	28.98	31.13	28.22	no amplification	nd	nd	nd	neg	nd	nd	nd	neg	Ext. Kit Qiagen	14/04/2021	11	0-50 d	106	>100 d	117	100-200 d	ancien kit	50 µl	10-2	29/07/2021	Ext. Kit Qiagen
9688-1	1	2021-04-03	2021	Spring	4	Dairy	2	2 years	20	18 months-24 months	Female	06/08/2019	Holstein Fresian	Subclinical	31	pos	pos	pos	pos	pos	16S-Mex-CMh-Mass	TD	5	20.98	31.48	31.81	32.73	35.26	nd	nd	nd	nd	nd	nd	nd	nd	Ext. Kit Qiagen	14/04/2021	11	0-50 d	106	>100 d	117	100-200 d	ancien kit	50 µl	10-2	29/07/2021	Ext. Kit Qiagen
9693-1	1	2021-04-03	2021	Spring	4	Dairy	2	2 years	20	18 months-24 months	Female	14/08/2019	Holstein Fresian	Subclinical	31	pos	pos	pos	pos	neg	16S-Mex-CMh	DD	5	20.41	27.7	28.47	28.07	no amplification	nd	nd	nd	neg	nd	nd	nd	neg	Ext. Kit Qiagen	14/04/2021	11	0-50 d	106	>100 d	117	100-200 d	ancien kit	50 µl	10-2	29/07/2021	Ext. Kit Qiagen
9694-1	1	2021-04-03	2021	Spring	4	Dairy	2	2 years	20	18 months-24 months	Female	14/08/2019	Holstein Fresian	Subclinical	31	pos	pos	pos	pos	neg	16S-Mex-CMh	DD	5	20.57	29.98	30.79	30.67	no amplification	nd	nd	nd	neg	nd	nd	nd	neg	Ext. Kit Qiagen	14/04/2021	11	0-50 d	106	>100 d	117	100-200 d	ancien kit	50 µl	10-2	29/07/2021	Ext. Kit Qiagen
9697-1	1	2021-04-03	2021	Spring	4	Dairy	2	2 years	20	18 months-24 months	Female	16/08/2019	Holstein Fresian	Subclinical	31	pos	pos	neg	pos	pos	16S-CMh-Mass	DD	5	21.15	28.05	55.74	28.89	31.53	nd	neg	nd	nd	nd	neg	nd	nd	Ext. Kit Qiagen	14/04/2021	11	0-50 d	106	>100 d	117	100-200 d	ancien kit	50 µl	10-2	29/07/2021	Ext. Kit Qiagen
9698-1	1	2021-04-03	2021	Spring	4	Dairy	2	2 years	20	18 months-24 months	Female	18/08/2019	Holstein Fresian	Subclinical	31	pos	pos	pos	pos	neg	16S-Mex-CMh	DD	5	21.02	25.94	26.62	27.13	no amplification	nd	nd	nd	neg	nd	nd	nd	neg	Ext. Kit Qiagen	14/04/2021	11	0-50 d	106	>100 d	117	100-200 d	ancien kit	50 µl	10-2	29/07/2021	Ext. Kit Qiagen
9700-1	1	2021-04-03	2021	Spring	4	Dairy	2	2 years	20	18 months-24 months	Female	23/08/2019	Holstein Fresian	Subclinical	31	pos	pos	pos	pos	neg	16S-Mex-CMh	DD	5	20.62	29.54	30.6	27.94	no amplification	nd	nd	nd	neg	nd	nd	nd	neg	Ext. Kit Qiagen	14/04/2021	11	0-50 d	106	>100 d	117	100-200 d	ancien kit	50 µl	10-2	29/07/2021	Ext. Kit Qiagen
9704-1	1	2021-04-03	2021	Spring	4	Dairy	2	2 years	19	18 months-24 months	Female	23/09/2019	Holstein Fresian	Subclinical	31	pos	pos	pos	pos	neg	16S-Mex-CMh	DD	5	20.31	28.56	28.74	30.65	no amplification	nd	nd	nd	neg	nd	nd	nd	neg	Ext. Kit Qiagen	14/04/2021	11	0-50 d	106	>100 d	117	100-200 d	ancien kit	50 µl	10-2	29/07/2021	Ext. Kit Qiagen
9705-1	1	2021-04-03	2021	Spring	4	Dairy	2	2 years	19	18 months-24 months	Female	24/09/2019	Holstein Fresian	Subclinical	31	pos	pos	pos	pos	neg	16S-Mex-CMh	DD	5	21.02	28.25	28.99	29.41	no amplification	nd	nd	nd	neg	nd	nd	nd	neg	Ext. Kit Qiagen	14/04/2021	11	0-50 d	106	>100 d	117	100-200 d	ancien kit	50 µl	10-2	29/07/2021	Ext. Kit Qiagen
9706-1	1	2021-04-03	2021	Spring	4	Dairy	2	2 years	19	18 months-24 months	Female	26/09/2019	Holstein Fresian	Subclinical	31	pos	pos	pos	pos	pos	16S-Mex-CMh-Mass	TD	5	20.98	26.95	31.05	30.3	29.62	nd	nd	nd	nd	nd	nd	nd	nd	Ext. Kit Qiagen	14/04/2021	11	0-50 d	106	>100 d	117	100-200 d	ancien kit	50 µl	10-2	29/07/2021	Ext. Kit Qiagen
9709-1	1	2021-04-03	2021	Spring	4	Dairy	2	2 years	18	12-18 months	Female	30/09/2019	Holstein Fresian	Subclinical	31	pos	pos	pos	pos	neg	16S-Mex-CMh	DD	5	20.74	28.51	29.61	27.74	no amplification	nd	nd	nd	neg	nd	nd	nd	neg	Ext. Kit Qiagen	14/04/2021	11	0-50 d	106	>100 d	117	100-200 d	ancien kit	50 µl	10-2	29/07/2021	Ext. Kit Qiagen
9711-1	1	2021-04-03	2021	Spring	4	Dairy	1	0 -1 year	18	12-18 months	Female	19/10/2019	Holstein Fresian	Subclinical	31	pos	pos	pos	pos	neg	16S-Mex-CMh	DD	5	20.49	26.63	27.98	29.4	no amplification	nd	nd	nd	neg	nd	nd	nd	neg	Ext. Kit Qiagen	14/04/2021	11	0-50 d	106	>100 d	117	100-200 d	ancien kit	50 µl	10-2	29/07/2021	Ext. Kit Qiagen
9723-1	1	2021-04-03	2021	Spring	4	Dairy	1	0 -1 year	16	12-18 months	Female	02/12/2019	Holstein Fresian	Subclinical	31	pos	pos	pos	pos	neg	16S-Mex-CMh	DD	5	20.87	27.14	28.55	26.18	no amplification	nd	nd	nd	neg	nd	nd	nd	neg	Ext. Kit Qiagen	14/04/2021	11	0-50 d	106	>100 d	117	100-200 d	ancien kit	50 µl	10-2	29/07/2021	Ext. Kit Qiagen
6279-1	1	2022-07-26	2022	Summer	7	Dairy	6	> 5 years	74	>24months	Female	17/06/2016	Holstein Fresian	Subclinical	31	pos	neg	neg	neg	neg	ND	ND	5	21.78	no amplification	no amplification	no amplification	no amplification	neg	neg	neg	neg	neg	neg	neg	neg	Ext. Kit Qiagen	05/10/2022	71	50-100 d	852	>100 d	923	>200 d	kit 172013961	100 µl	10-2	03/02/2025	Ext. Kit Qiagen
8701-1	1	2022-05-12	2022	Spring	5	Dairy	4	4 -5 years	51	>24months	Female	09/03/2018	Holstein Fresian	Subclinical	31	pos	pos	pos	pos	neg	16S-Mex-CMh	DD	5	22.9	30.62	29.99	28.84	no amplification	30.6	30	89000	neg	1.48572	1.47712	4.94939	neg	Ext, Kit Qiagen	19/06/2022	38	0-50 d	960	>100 d	998	>200 d	kit 172013961	100 µl	10-2	03/02/2025	Ext, Kit Qiagen
9821-1	1	2022-04-15	2022	Spring	4	Dairy	3	3 years	33	>24months	Female	17/07/2019	Holstein Fresian	Subclinical	31	pos	pos	neg	pos	neg	16S-CMh	SD	5	22.65	34.48	no amplification	31.12	no amplification	34.5	neg	98000	neg	1.53782	neg	4.99123	neg	Ext, Kit Qiagen	22/04/2022	7	0-50 d	1018	>100 d	1025	>200 d	Kit"défectueux"169019446	100 µl	10-2	03/02/2025	Ext, Kit Qiagen
1724-1	1	2022-03-07	2022	Spring	3	Dairy	0	0 -1 year	0	0-6 months	Male	02/03/2022	Holstein Fresian	Subclinical	31	pos	pos	neg	pos	neg	16S-CMh	SD	5	25.41	31.91	no amplification	29.36	no amplification	383	neg	1430	neg	2.5832	neg	3.15534	neg	Ext, Kit Qiagen	22/04/2022	46	0-50 d	1008	>100 d	1054	>200 d	Kit"défectueux"169019446	100 µl	10-2	24/01/2025	Ext, Kit Qiagen
9831-1	1	2022-03-07	2022	Spring	3	Dairy	2	2 years	30	>24months	Female	04/10/2019	Holstein Fresian	Subclinical	31	pos	pos	pos	pos	neg	16S-Mex-CMh	DD	5	22.4	33.68	33.18	31.17	no amplification	33.7	< LQ	98000	neg	1.52763	< LQ	4.99123	neg	Ext, Kit Qiagen	22/04/2022	46	0-50 d	1018	>100 d	1064	>200 d	Kit"défectueux"169019446	100 µl	10-2	03/02/2025	Ext, Kit Qiagen
9838-1	1	2022-03-07	2022	Spring	3	Dairy	2	2 years	27	>24months	Female	12/12/2019	Holstein Fresian	Subclinical	31	pos	pos	pos	pos	neg	16S-Mex-CMh	DD	5	22.43	31.8	33.4	28.63	no amplification	31.8	< LQ	89000	neg	1.50243	< LQ	4.94939	neg	Ext, Kit Qiagen	22/04/2022	46	0-50 d	1018	>100 d	1064	>200 d	Kit"défectueux"169019446	100 µl	10-2	03/02/2025	Ext, Kit Qiagen
9824-1	1	2022-02-17	2022	Winter	2	Dairy	3	3 years	31	>24months	Female	05/08/2019	Holstein Fresian	Subclinical	31	pos	pos	pos	neg	neg	16S-Mex	SD	5	23.01	34.05	32.61	no amplification	no amplification	34.1	32.6	neg	neg	1.53275	1.51322	neg	neg	Ext, Kit Qiagen	20/04/2022	62	50-100 d	1020	>100 d	1082	>200 d	Kit"défectueux"169019446	100 µl	10-2	03/02/2025	Ext, Kit Qiagen
9823-1	1	2022-02-15	2022	Winter	2	Dairy	3	3 years	31	>24months	Female	17/07/2019	Holstein Fresian	Subclinical	31	pos	pos	pos	neg	neg	16S-Mex	SD	5	23.73	32.5	31.61	36.86	no amplification	32.5	31.6	neg	neg	1.51188	1.49969	neg	neg	Ext, Kit Qiagen	22/04/2022	66	50-100 d	1018	>100 d	1084	>200 d	Kit"défectueux"169019446	100 µl	10-2	03/02/2025	Ext, Kit Qiagen
9825-1	1	2022-02-04	2022	Winter	2	Dairy	2	2 years	30	>24months	Female	07/08/2019	Holstein Fresian	Subclinical	31	pos	pos	pos	pos	neg	16S-Mex-CMh	DD	5	23.35	31.91	30.38	30.27	no amplification	31.9	30.4	94000	neg	1.50379	1.48287	4.97313	neg	Ext, Kit Qiagen	22/04/2022	77	50-100 d	1018	>100 d	1095	>200 d	Kit"défectueux"169019446	100 µl	10-2	03/02/2025	Ext, Kit Qiagen
6193-1	1	2021-10-22	2021	Automn	10	Dairy	6	> 5 years	71	>24months	Female	20/12/2015	Holstein Fresian	Subclinical	31	pos	pos	neg	pos	neg	16S-CMh	SD	5	18.96	26.92	no amplification	28.69	no amplification	32.1	neg	89000	neg	1.50651	neg	4.94939	neg	Ext, Kit Qiagen	22/10/2021	1	0-50 d	4	0-50 d	4	0-100 d	kit défectueux 169019446	100 µl	10-2	44495	Ext, Kit Qiagen
8695-1	1	2021-05-23	2021	Spring	5	Dairy	3	3 years	39	>24months	Female	04/03/2018	Holstein Fresian	Subclinical	31	pos	pos	neg	neg	neg	16S only	discordant - 16S only	5	22	32.48	no amplification	no amplification	no amplification	nd	neg	neg	neg	nd	neg	neg	neg	Ext. Kit Qiagen	09/07/2021	47	0-50 d	1305	>100 d	1352	>200 d	kit ok 169013948	100 µl	10-2	03/02/2025	Ext. Kit Qiagen
8497-1	1	2021-04-03	2021	Spring	4	Dairy	2	2 years	28	>24months	Female	18/12/2018	Holstein Fresian	Subclinical	31	pos	pos	neg	pos	neg	16S-CMh	SD	5	21.36	30.92	no amplification	29.76	no amplification	nd	neg	nd	neg	nd	neg	nd	neg	Ext. Kit Qiagen	21/04/2021	18	0-50 d	104	>100 d	122	100-200 d	ancien kit	50 µl	10-2	03/08/2021	Ext. Kit Qiagen
6231-1	1	2021-04-03	2021	Spring	4	Dairy	5	4 -5 years	62	>24months	Female	21/02/2016	Holstein Fresian	Subclinical	31	pos	pos	pos	pos	neg	16S-Mex-CMh	DD	5	20.95	25.88	27.9	33.05	no amplification	nd	3740	nd	neg	nd	3.5728716022004803	nd	neg	Ext. Kit Qiagen	29/04/2021	26	0-50 d	98	50-100 d	124	100-200 d	ancien kit	50 µl	10-2	05/08/2021	Ext. Kit Qiagen
6305-1	1	2021-04-03	2021	Spring	4	Dairy	5	4 -5 years	56	>24months	Female	16/08/2016	Holstein Fresian	Subclinical	31	pos	pos	pos	neg	neg	16S-Mex	SD	5	20.96	29.59	34.78	no amplification	no amplification	nd	13.8	neg	neg	nd	1.1398790864012365	neg	neg	Ext. Kit Qiagen	29/04/2021	26	0-50 d	98	50-100 d	124	100-200 d	ancien kit	50 µl	10-2	05/08/2021	Ext. Kit Qiagen
7040-1	1	2021-04-03	2021	Spring	4	Dairy	4	4 -5 years	50	>24months	Female	28/02/2017	Holstein Fresian	Subclinical	31	pos	pos	pos	pos	neg	16S-Mex-CMh	DD	5	21.15	28.7	31.38	28.5	no amplification	nd	220	nd	neg	nd	2.3424226808222062	nd	neg	Ext. Kit Qiagen	29/04/2021	26	0-50 d	98	50-100 d	124	100-200 d	ancien kit	50 µl	10-2	05/08/2021	Ext. Kit Qiagen
7044-1	1	2021-04-03	2021	Spring	4	Dairy	4	4 -5 years	50	>24months	Female	02/03/2017	Holstein Fresian	Subclinical	31	pos	pos	neg	pos	neg	16S-CMh	SD	5	21.14	31.67	no amplification	29.89	no amplification	nd	neg	nd	neg	nd	neg	nd	neg	Ext. Kit Qiagen	29/04/2021	26	0-50 d	98	50-100 d	124	100-200 d	ancien kit	50 µl	10-2	05/08/2021	Ext. Kit Qiagen
7098-1	1	2021-04-03	2021	Spring	4	Dairy	4	4 -5 years	44	>24months	Female	19/08/2017	Holstein Fresian	Subclinical	31	pos	pos	pos	neg	neg	16S-Mex	SD	5	22.25	27.09	28.7	no amplification	no amplification	nd	1950	neg	neg	nd	3.2900346113625178	neg	neg	Ext. Kit Qiagen	29/04/2021	26	0-50 d	98	50-100 d	124	100-200 d	ancien kit	50 µl	10-2	05/08/2021	Ext. Kit Qiagen
8678-1	1	2021-04-03	2021	Spring	4	Dairy	3	3 years	39	>24months	Female	25/01/2018	Holstein Fresian	Subclinical	31	pos	pos	pos	pos	neg	16S-Mex-CMh	DD	5	20.99	28.83	31.11	29.18	no amplification	nd	274	nd	neg	nd	2.4377505628203879	nd	neg	Ext. Kit Qiagen	29/04/2021	26	0-50 d	98	50-100 d	124	100-200 d	ancien kit	50 µl	10-2	05/08/2021	Ext. Kit Qiagen
8681-1	1	2021-04-03	2021	Spring	4	Dairy	3	3 years	39	>24months	Female	01/02/2018	Holstein Fresian	Subclinical	31	pos	pos	pos	neg	neg	16S-Mex	SD	5	21.82	28.48	30.06	no amplification	no amplification	nd	644	neg	neg	nd	2.808885867359812	neg	neg	Ext. Kit Qiagen	29/04/2021	26	0-50 d	98	50-100 d	124	100-200 d	ancien kit	50 µl	10-2	05/08/2021	Ext. Kit Qiagen
8687-1	1	2021-04-03	2021	Spring	4	Dairy	3	3 years	38	>24months	Female	13/02/2018	Holstein Fresian	Subclinical	31	pos	pos	pos	pos	neg	16S-Mex-CMh	DD	5	20.9	32.75	34.78	31.32	no amplification	nd	< LQ	nd	neg	nd	< LQ	nd	neg	Ext. Kit Qiagen	29/04/2021	26	0-50 d	98	50-100 d	124	100-200 d	ancien kit	50 µl	10-2	05/08/2021	Ext. Kit Qiagen
8716-1	1	2021-04-03	2021	Spring	4	Dairy	3	3 years	36	>24months	Female	11/04/2018	Holstein Fresian	Subclinical	31	pos	pos	neg	pos	neg	16S-CMh	SD	5	21.82	30.3	no amplification	30.37	no amplification	nd	neg	nd	neg	nd	neg	nd	neg	Ext. Kit Qiagen	29/04/2021	26	0-50 d	98	50-100 d	124	100-200 d	ancien kit	50 µl	10-2	05/08/2021	Ext. Kit Qiagen
8736-1	1	2021-04-03	2021	Spring	4	Dairy	3	3 years	34	>24months	Female	29/06/2018	Holstein Fresian	Subclinical	31	pos	pos	pos	pos	pos	16S-Mex-CMh-Mass	TD	5	20.84	28.93	35.59	28.19	34.36	nd	< LQ	nd	nd	nd	< LQ	nd	nd	Ext. Kit Qiagen	29/04/2021	26	0-50 d	98	50-100 d	124	100-200 d	ancien kit	50 µl	10-2	05/08/2021	Ext. Kit Qiagen
8779-1	1	2021-04-03	2021	Spring	4	Dairy	3	3 years	30	>24months	Female	03/10/2018	Holstein Fresian	Subclinical	31	pos	pos	pos	pos	neg	16S-Mex-CMh	DD	5	21.5	31.05	35.99	29.32	no amplification	nd	< LQ	nd	neg	nd	< LQ	nd	neg	Ext. Kit Qiagen	29/04/2021	26	0-50 d	98	50-100 d	124	100-200 d	ancien kit	50 µl	10-2	05/08/2021	Ext. Kit Qiagen
211-1	1	2021-04-03	2021	Spring	4	Dairy	0	0 -1 year	6	0-6 months	Female	17/10/2020	Holstein Fresian	Subclinical	31	pos	pos	neg	neg	neg	16S only	discordant - 16S only	5	18.93	36	no amplification	no amplification	no amplification	nd	neg	neg	neg	nd	neg	neg	neg	Ext. Kit Qiagen	28/04/2021	25	0-50 d	97	50-100 d	122	100-200 d	ancien kit	50 µl	10-2	03/08/2021	Ext. Kit Qiagen
226-1	1	2021-04-03	2021	Spring	4	Dairy	0	0 -1 year	4	0-6 months	Female	13/12/2020	Holstein Fresian	Subclinical	31	pos	pos	neg	pos	neg	16S-CMh	SD	5	19.42	29.12	no amplification	28.92	no amplification	nd	neg	nd	neg	nd	neg	nd	neg	Ext. Kit Qiagen	28/04/2021	25	0-50 d	97	50-100 d	122	100-200 d	ancien kit	50 µl	10-2	03/08/2021	Ext. Kit Qiagen
5578-1	1	2021-04-03	2021	Spring	4	Dairy	6	> 5 years	68	>24months	Female	12/09/2015	Holstein Fresian	Subclinical	31	pos	pos	neg	pos	neg	16S-CMh	SD	5	20.32	33.58	no amplification	32.64	no amplification	nd	neg	nd	neg	nd	neg	nd	neg	Ext. Kit Qiagen	28/04/2021	25	0-50 d	99	50-100 d	124	100-200 d	ancien kit	50 µl	10-2	05/08/2021	Ext. Kit Qiagen
5608-1	1	2021-04-03	2021	Spring	4	Dairy	5	4 -5 years	65	>24months	Female	26/11/2015	Holstein Fresian	Subclinical	31	pos	pos	pos	pos	neg	16S-Mex-CMh	DD	5	20.81	28.73	33.3	29.53	no amplification	nd	< LQ	nd	neg	nd	< LQ	nd	neg	Ext. Kit Qiagen	28/04/2021	25	0-50 d	99	50-100 d	124	100-200 d	ancien kit	50 µl	10-2	05/08/2021	Ext. Kit Qiagen
6282-1	1	2021-04-03	2021	Spring	4	Dairy	5	4 -5 years	58	>24months	Female	17/06/2016	Holstein Fresian	Subclinical	31	pos	pos	pos	pos	neg	16S-Mex-CMh	DD	5	20.88	29.4	31.89	28.94	no amplification	nd	145	nd	neg	nd	2.1613680022349748	nd	neg	Ext. Kit Qiagen	28/04/2021	25	0-50 d	99	50-100 d	124	100-200 d	ancien kit	50 µl	10-2	05/08/2021	Ext. Kit Qiagen
7116-1	1	2021-04-03	2021	Spring	4	Dairy	3	3 years	40	>24months	Female	26/12/2017	Holstein Fresian	Subclinical	31	pos	pos	pos	neg	neg	16S-Mex	SD	5	20.68	31.95	33.95	no amplification	no amplification	nd	< LQ	neg	neg	nd	< LQ	neg	neg	Ext. Kit Qiagen	28/04/2021	25	0-50 d	99	50-100 d	124	100-200 d	ancien kit	50 µl	10-2	05/08/2021	Ext. Kit Qiagen
7118-1	1	2021-04-03	2021	Spring	4	Dairy	4	4 -5 years	43	>24months	Female	26/09/2017	Holstein Fresian	Subclinical	31	pos	pos	neg	neg	neg	16S only	discordant - 16S only	5	21.22	30.34	no amplification	no amplification	no amplification	nd	neg	neg	neg	nd	neg	neg	neg	Ext. Kit Qiagen	29/04/2021	26	0-50 d	98	50-100 d	124	100-200 d	ancien kit	50 µl	10-2	05/08/2021	Ext. Kit Qiagen
7130-1	1	2021-04-03	2021	Spring	4	Dairy	3	3 years	41	>24months	Female	13/11/2017	Holstein Fresian	Subclinical	31	pos	pos	pos	pos	neg	16S-Mex-CMh	DD	5	20.7	31.16	33.8	31.36	no amplification	nd	< LQ	nd	neg	nd	< LQ	nd	neg	Ext. Kit Qiagen	28/04/2021	25	0-50 d	99	50-100 d	124	100-200 d	ancien kit	50 µl	10-2	05/08/2021	Ext. Kit Qiagen
8684-1	1	2021-04-03	2021	Spring	4	Dairy	3	3 years	39	>24months	Female	02/02/2018	Holstein Fresian	Subclinical	31	pos	pos	neg	pos	neg	16S-CMh	SD	5	20.11	29.28	no amplification	28.65	no amplification	nd	neg	nd	neg	nd	neg	nd	neg	Ext. Kit Qiagen	28/04/2021	25	0-50 d	99	50-100 d	124	100-200 d	ancien kit	50 µl	10-2	05/08/2021	Ext. Kit Qiagen
8686-1	1	2021-04-03	2021	Spring	4	Dairy	3	3 years	38	>24months	Female	11/02/2018	Holstein Fresian	Subclinical	31	pos	pos	pos	pos	neg	16S-Mex-CMh	DD	5	20.14	28.12	32.3	28.5	no amplification	nd	104	nd	neg	nd	2.0170333392987803	nd	neg	Ext. Kit Qiagen	28/04/2021	25	0-50 d	97	50-100 d	122	100-200 d	ancien kit	50 µl	10-2	03/08/2021	Ext. Kit Qiagen
8756-1	1	2021-04-03	2021	Spring	4	Dairy	3	3 years	32	>24months	Female	06/08/2018	Holstein Fresian	Subclinical	31	pos	pos	pos	pos	neg	16S-Mex-CMh	DD	5	20.67	30.1	34.46	29.56	no amplification	nd	< LQ	nd	neg	nd	< LQ	nd	neg	Ext. Kit Qiagen	28/04/2021	25	0-50 d	99	50-100 d	124	100-200 d	ancien kit	50 µl	10-2	05/08/2021	Ext. Kit Qiagen
163-1	1	2021-04-03	2021	Spring	4	Dairy	1	0 -1 year	14	12-18 months	Female	29/01/2020	Holstein Fresian	Subclinical	31	pos	pos	pos	pos	neg	16S-Mex-CMh	DD	5	20.15	28.46	34.3	28.03	no amplification	nd	< LQ	nd	neg	nd	< LQ	nd	neg	Ext. Kit Qiagen	27/04/2021	24	0-50 d	98	50-100 d	122	100-200 d	ancien kit	50 µl	10-2	03/08/2021	Ext. Kit Qiagen
1666-1	1	2021-04-03	2021	Spring	4	Dairy	0	0 -1 year	1	0-6 months	Female	23/02/2021	Crossbred	Subclinical	31	pos	pos	neg	neg	neg	16S only	discordant - 16S only	5	19.04	34.64	no amplification	no amplification	no amplification	nd	neg	neg	neg	nd	neg	neg	neg	Ext. Kit Qiagen	27/04/2021	24	0-50 d	98	50-100 d	122	100-200 d	ancien kit	50 µl	10-2	03/08/2021	Ext. Kit Qiagen
173-1	1	2021-04-03	2021	Spring	4	Dairy	1	0 -1 year	13	12-18 months	Female	04/03/2020	Holstein Fresian	Subclinical	31	pos	pos	pos	pos	neg	16S-Mex-CMh	DD	5	19.93	27.33	30.92	25.33	no amplification	nd	320	nd	neg	nd	2.5051499783199058	nd	neg	Ext. Kit Qiagen	27/04/2021	24	0-50 d	98	50-100 d	122	100-200 d	ancien kit	50 µl	10-2	03/08/2021	Ext. Kit Qiagen
181-1	1	2021-04-03	2021	Spring	4	Dairy	1	0 -1 year	12	6-12 months	Female	26/03/2020	Crossbred	Subclinical	31	pos	pos	neg	pos	neg	16S-CMh	SD	5	19.47	29.72	no amplification	28.69	no amplification	nd	neg	nd	neg	nd	neg	nd	neg	Ext. Kit Qiagen	27/04/2021	24	0-50 d	98	50-100 d	122	100-200 d	ancien kit	50 µl	10-2	03/08/2021	Ext. Kit Qiagen
188-1	1	2021-04-03	2021	Spring	4	Dairy	1	0 -1 year	11	6-12 months	Female	10/05/2020	Holstein Fresian	Subclinical	31	pos	pos	neg	pos	neg	16S-CMh	SD	5	19.52	29.84	no amplification	29.34	no amplification	nd	neg	nd	neg	nd	neg	nd	neg	Ext. Kit Qiagen	27/04/2021	24	0-50 d	98	50-100 d	122	100-200 d	ancien kit	50 µl	10-2	03/08/2021	Ext. Kit Qiagen
189-1	1	2021-04-03	2021	Spring	4	Dairy	1	0 -1 year	10	6-12 months	Female	05/06/2020	Holstein Fresian	Subclinical	31	pos	pos	neg	pos	neg	16S-CMh	SD	5	20.21	33.52	no amplification	33.44	no amplification	nd	neg	nd	neg	nd	neg	nd	neg	Ext. Kit Qiagen	27/04/2021	24	0-50 d	98	50-100 d	122	100-200 d	ancien kit	50 µl	10-2	03/08/2021	Ext. Kit Qiagen
190-1	1	2021-04-03	2021	Spring	4	Dairy	1	0 -1 year	10	6-12 months	Female	17/06/2020	Holstein Fresian	Subclinical	31	pos	pos	pos	neg	neg	16S-Mex	SD	5	19.34	30.58	30.7	no amplification	no amplification	nd	383	neg	neg	nd	2.5831987739686229	neg	neg	Ext. Kit Qiagen	27/04/2021	24	0-50 d	98	50-100 d	122	100-200 d	ancien kit	50 µl	10-2	03/08/2021	Ext. Kit Qiagen
191-1	1	2021-04-03	2021	Spring	4	Dairy	1	0 -1 year	10	6-12 months	Female	20/06/2020	Holstein Fresian	Subclinical	31	pos	neg	neg	neg	neg	ND	ND	5	19.9	no amplification	no amplification	no amplification	no amplification	neg	neg	neg	neg	neg	neg	neg	neg	Ext. Kit Qiagen	27/04/2021	24	0-50 d	98	50-100 d	122	100-200 d	ancien kit	50 µl	10-2	03/08/2021	Ext. Kit Qiagen
192-1	1	2021-04-03	2021	Spring	4	Dairy	1	0 -1 year	10	6-12 months	Female	22/06/2020	Holstein Fresian	Subclinical	31	pos	pos	pos	neg	neg	16S-Mex	SD	5	19.28	27.16	28.27	no amplification	no amplification	nd	2770	neg	neg	nd	3.4424797690644486	neg	neg	Ext. Kit Qiagen	27/04/2021	24	0-50 d	98	50-100 d	122	100-200 d	ancien kit	50 µl	10-2	03/08/2021	Ext. Kit Qiagen
193-1	1	2021-04-03	2021	Spring	4	Dairy	1	0 -1 year	9	6-12 months	Female	30/06/2020	Holstein Fresian	Subclinical	31	pos	neg	neg	neg	neg	ND	ND	5	19.6	38.96	no amplification	no amplification	no amplification	neg	neg	neg	neg	neg	neg	neg	neg	Ext. Kit Qiagen	27/04/2021	24	0-50 d	98	50-100 d	122	100-200 d	ancien kit	50 µl	10-2	03/08/2021	Ext. Kit Qiagen
194-1	1	2021-04-03	2021	Spring	4	Dairy	1	0 -1 year	9	6-12 months	Female	08/07/2020	Holstein Fresian	Subclinical	31	pos	pos	neg	neg	neg	16S only	discordant - 16S only	5	19.01	35.28	no amplification	no amplification	no amplification	nd	neg	neg	neg	nd	neg	neg	neg	Ext. Kit Qiagen	27/04/2021	24	0-50 d	98	50-100 d	122	100-200 d	ancien kit	50 µl	10-2	03/08/2021	Ext. Kit Qiagen
196-1	1	2021-04-03	2021	Spring	4	Dairy	1	0 -1 year	9	6-12 months	Female	18/07/2020	Holstein Fresian	Subclinical	31	pos	pos	neg	neg	pos	16S-Mass	SD	5	19.54	25.83	no amplification	no amplification	28.56	nd	neg	neg	nd	nd	neg	neg	nd	Ext. Kit Qiagen	27/04/2021	24	0-50 d	98	50-100 d	122	100-200 d	ancien kit	50 µl	10-2	03/08/2021	Ext. Kit Qiagen
201-1	1	2021-04-03	2021	Spring	4	Dairy	1	0 -1 year	7	6-12 months	Female	03/09/2020	Holstein Fresian	Subclinical	31	pos	neg	neg	neg	neg	ND	ND	5	19.56	no amplification	no amplification	no amplification	no amplification	neg	neg	neg	neg	neg	neg	neg	neg	Ext. Kit Qiagen	27/04/2021	24	0-50 d	98	50-100 d	122	100-200 d	ancien kit	50 µl	10-2	03/08/2021	Ext. Kit Qiagen
208-1	1	2021-04-03	2021	Spring	4	Dairy	0	0 -1 year	6	0-6 months	Female	12/10/2020	Holstein Fresian	Subclinical	31	pos	pos	neg	neg	neg	16S only	discordant - 16S only	5	18.76	34.68	no amplification	no amplification	no amplification	nd	neg	neg	neg	nd	neg	neg	neg	Ext. Kit Qiagen	27/04/2021	24	0-50 d	98	50-100 d	122	100-200 d	ancien kit	50 µl	10-2	03/08/2021	Ext. Kit Qiagen
209-1	1	2021-04-03	2021	Spring	4	Dairy	0	0 -1 year	6	0-6 months	Female	14/10/2020	Holstein Fresian	Subclinical	31	pos	pos	neg	pos	neg	16S-CMh	SD	5	19.34	28.72	no amplification	27.29	no amplification	nd	neg	nd	neg	nd	neg	nd	neg	Ext. Kit Qiagen	27/04/2021	24	0-50 d	98	50-100 d	122	100-200 d	ancien kit	50 µl	10-2	03/08/2021	Ext. Kit Qiagen
217-1	1	2021-04-03	2021	Spring	4	Dairy	0	0 -1 year	5	0-6 months	Female	14/11/2020	Crossbred	Subclinical	31	pos	pos	neg	neg	neg	16S only	discordant - 16S only	5	19.34	35.3	no amplification	no amplification	no amplification	nd	neg	neg	neg	nd	neg	neg	neg	Ext. Kit Qiagen	27/04/2021	24	0-50 d	98	50-100 d	122	100-200 d	ancien kit	50 µl	10-2	03/08/2021	Ext. Kit Qiagen
222-1	1	2021-04-03	2021	Spring	4	Dairy	0	0 -1 year	4	0-6 months	Male	06/12/2020	Inra 95	Subclinical	31	pos	neg	neg	neg	neg	ND	ND	5	19.22	no amplification	no amplification	no amplification	no amplification	neg	neg	neg	neg	neg	neg	neg	neg	Ext. Kit Qiagen	27/04/2021	24	0-50 d	98	50-100 d	122	100-200 d	ancien kit	50 µl	10-2	03/08/2021	Ext. Kit Qiagen
224-1	1	2021-04-03	2021	Spring	4	Dairy	0	0 -1 year	4	0-6 months	Female	07/12/2020	Holstein Fresian	Subclinical	31	pos	pos	neg	neg	pos	16S-Mass	SD	5	18.89	36.14	no amplification	no amplification	36.88	nd	neg	neg	nd	nd	neg	neg	nd	Ext. Kit Qiagen	27/04/2021	24	0-50 d	98	50-100 d	122	100-200 d	ancien kit	50 µl	10-2	03/08/2021	Ext. Kit Qiagen
225-1	1	2021-04-03	2021	Spring	4	Dairy	0	0 -1 year	4	0-6 months	Female	09/12/2020	Holstein Fresian	Subclinical	31	pos	neg	neg	neg	neg	ND	ND	5	22.23	no amplification	no amplification	no amplification	no amplification	neg	neg	neg	neg	neg	neg	neg	neg	Ext. Kit Qiagen	27/04/2021	24	0-50 d	98	50-100 d	122	100-200 d	ancien kit	50 µl	10-2	03/08/2021	Ext. Kit Qiagen
233-1	1	2021-04-03	2021	Spring	4	Dairy	0	0 -1 year	3	0-6 months	Female	12/01/2021	Crossbred	Subclinical	31	pos	pos	neg	neg	neg	16S only	discordant - 16S only	5	20.35	37.44	no amplification	no amplification	no amplification	nd	neg	neg	neg	nd	neg	neg	neg	Ext. Kit Qiagen	27/04/2021	24	0-50 d	98	50-100 d	122	100-200 d	ancien kit	50 µl	10-2	03/08/2021	Ext. Kit Qiagen
241-1	1	2021-04-03	2021	Spring	4	Dairy	0	0 -1 year	2	0-6 months	Female	03/02/2021	Crossbred	Subclinical	31	pos	pos	neg	neg	neg	16S only	discordant - 16S only	5	19	35.49	no amplification	no amplification	no amplification	nd	neg	neg	neg	nd	neg	neg	neg	Ext. Kit Qiagen	27/04/2021	24	0-50 d	98	50-100 d	122	100-200 d	ancien kit	50 µl	10-2	03/08/2021	Ext. Kit Qiagen
243-1	1	2021-04-03	2021	Spring	4	Dairy	0	0 -1 year	2	0-6 months	Female	05/02/2021	Crossbred	Subclinical	31	pos	pos	neg	pos	neg	16S-CMh	SD	5	19.67	29.16	no amplification	28.07	no amplification	nd	neg	nd	neg	nd	neg	nd	neg	Ext. Kit Qiagen	27/04/2021	24	0-50 d	98	50-100 d	122	100-200 d	ancien kit	50 µl	10-2	03/08/2021	Ext. Kit Qiagen
160-1	1	2021-04-03	2021	Spring	4	Dairy	1	0 -1 year	15	12-18 months	Female	19/01/2020	Holstein Fresian	Subclinical	31	pos	pos	pos	pos	neg	16S-Mex-CMh	DD	5	20.32	29.31	33.84	27.91	no amplification	nd	< LQ	nd	neg	nd	< LQ	nd	neg	Ext. Kit Qiagen	26/04/2021	23	0-50 d	99	50-100 d	122	100-200 d	ancien kit	50 µl	10-2	03/08/2021	Ext. Kit Qiagen
164-1	1	2021-04-03	2021	Spring	4	Dairy	1	0 -1 year	14	12-18 months	Female	30/01/2020	Crossbred	Subclinical	31	pos	pos	pos	pos	neg	16S-Mex-CMh	DD	5	19.79	29.77	32.44	29.66	no amplification	nd	92.8	nd	neg	nd	1.9675479762188621	nd	neg	Ext. Kit Qiagen	26/04/2021	23	0-50 d	99	50-100 d	122	100-200 d	ancien kit	50 µl	10-2	03/08/2021	Ext. Kit Qiagen
177-1	1	2021-04-03	2021	Spring	4	Dairy	1	0 -1 year	13	12-18 months	Female	11/03/2020	Holstein Fresian	Subclinical	31	pos	pos	pos	pos	neg	16S-Mex-CMh	DD	5	19.62	27.35	30	27.64	no amplification	nd	677	nd	neg	nd	2.8305886686851442	nd	neg	Ext. Kit Qiagen	26/04/2021	23	0-50 d	99	50-100 d	122	100-200 d	ancien kit	50 µl	10-2	03/08/2021	Ext. Kit Qiagen
183-1	1	2021-04-03	2021	Spring	4	Dairy	1	0 -1 year	12	6-12 months	Female	04/04/2020	Holstein Fresian	Subclinical	31	pos	pos	pos	pos	neg	16S-Mex-CMh	DD	5	20.38	27.78	30.87	27.04	no amplification	nd	333	nd	neg	nd	2.5224442335063197	nd	neg	Ext. Kit Qiagen	26/04/2021	23	0-50 d	99	50-100 d	122	100-200 d	ancien kit	50 µl	10-2	03/08/2021	Ext. Kit Qiagen
185-1	1	2021-04-03	2021	Spring	4	Dairy	1	0 -1 year	11	6-12 months	Female	29/04/2020	Holstein Fresian	Subclinical	31	pos	pos	pos	pos	pos	16S-Mex-CMh-Mass	TD	5	19.98	28.06	32.3	27.92	32.78	nd	104	nd	nd	nd	2.0170333392987803	nd	nd	Ext. Kit Qiagen	26/04/2021	23	0-50 d	99	50-100 d	122	100-200 d	ancien kit	50 µl	10-2	03/08/2021	Ext. Kit Qiagen
186-1	1	2021-04-03	2021	Spring	4	Dairy	1	0 -1 year	11	6-12 months	Female	29/04/2020	Holstein Fresian	Subclinical	31	pos	pos	pos	pos	neg	16S-Mex-CMh	DD	5	19.9	28.21	30.37	28.38	no amplification	nd	501	nd	neg	nd	2.6998377258672459	nd	neg	Ext. Kit Qiagen	26/04/2021	23	0-50 d	99	50-100 d	122	100-200 d	ancien kit	50 µl	10-2	03/08/2021	Ext. Kit Qiagen
187-1	1	2021-04-03	2021	Spring	4	Dairy	1	0 -1 year	11	6-12 months	Female	08/05/2020	Holstein Fresian	Subclinical	31	pos	pos	pos	pos	neg	16S-Mex-CMh	DD	5	19.32	26.14	27.99	27.12	no amplification	nd	3480	nd	neg	nd	3.5415792439465807	nd	neg	Ext. Kit Qiagen	26/04/2021	23	0-50 d	99	50-100 d	122	100-200 d	ancien kit	50 µl	10-2	03/08/2021	Ext. Kit Qiagen
195-1	1	2021-04-03	2021	Spring	4	Dairy	1	0 -1 year	9	6-12 months	Female	10/07/2020	Holstein Fresian	Subclinical	31	pos	neg	neg	neg	neg	ND	ND	5	19.63	no amplification	no amplification	no amplification	no amplification	neg	neg	neg	neg	neg	neg	neg	neg	Ext. Kit Qiagen	26/04/2021	23	0-50 d	99	50-100 d	122	100-200 d	ancien kit	50 µl	10-2	03/08/2021	Ext. Kit Qiagen
197-1	1	2021-04-03	2021	Spring	4	Dairy	1	0 -1 year	8	6-12 months	Female	26/07/2020	Holstein Fresian	Subclinical	31	pos	neg	neg	neg	neg	ND	ND	5	19.63	no amplification	no amplification	no amplification	no amplification	neg	neg	neg	neg	neg	neg	neg	neg	Ext. Kit Qiagen	26/04/2021	23	0-50 d	99	50-100 d	122	100-200 d	ancien kit	50 µl	10-2	03/08/2021	Ext. Kit Qiagen
212-1	1	2021-04-03	2021	Spring	4	Dairy	0	0 -1 year	6	0-6 months	Female	17/10/2020	Holstein Fresian	Subclinical	31	pos	neg	neg	neg	neg	ND	ND	5	19.29	no amplification	no amplification	no amplification	no amplification	neg	neg	neg	neg	neg	neg	neg	neg	Ext. Kit Qiagen	26/04/2021	23	0-50 d	99	50-100 d	122	100-200 d	ancien kit	50 µl	10-2	03/08/2021	Ext. Kit Qiagen
221-1	1	2021-04-03	2021	Spring	4	Dairy	0	0 -1 year	4	0-6 months	Male	06/12/2020	Inra 95	Subclinical	31	pos	pos	neg	neg	neg	16S only	discordant - 16S only	5	20.05	35.89	no amplification	no amplification	no amplification	nd	neg	neg	neg	nd	neg	neg	neg	Ext. Kit Qiagen	26/04/2021	23	0-50 d	99	50-100 d	122	100-200 d	ancien kit	50 µl	10-2	03/08/2021	Ext. Kit Qiagen
223-1	1	2021-04-03	2021	Spring	4	Dairy	0	0 -1 year	4	0-6 months	Male	06/12/2020	Inra 95	Subclinical	31	pos	neg	neg	neg	neg	ND	ND	5	18.2	42.52	no amplification	no amplification	no amplification	neg	neg	neg	neg	neg	neg	neg	neg	Ext. Kit Qiagen	26/04/2021	23	0-50 d	99	50-100 d	122	100-200 d	ancien kit	50 µl	10-2	03/08/2021	Ext. Kit Qiagen
244-1	1	2021-04-03	2021	Spring	4	Dairy	0	0 -1 year	2	0-6 months	Female	16/02/2021	Crossbred	Subclinical	31	pos	pos	neg	neg	neg	16S only	discordant - 16S only	5	20.77	37.9	no amplification	no amplification	no amplification	nd	neg	neg	neg	nd	neg	neg	neg	Ext. Kit Qiagen	26/04/2021	23	0-50 d	99	50-100 d	122	100-200 d	ancien kit	50 µl	10-2	03/08/2021	Ext. Kit Qiagen
245-1	1	2021-04-03	2021	Spring	4	Dairy	0	0 -1 year	2	0-6 months	Male	16/02/2021	Crossbred	Subclinical	31	pos	neg	neg	neg	neg	ND	ND	5	18.96	no amplification	no amplification	no amplification	no amplification	neg	neg	neg	neg	neg	neg	neg	neg	Ext. Kit Qiagen	26/04/2021	23	0-50 d	99	50-100 d	122	100-200 d	ancien kit	50 µl	10-2	03/08/2021	Ext. Kit Qiagen
246-1	1	2021-04-03	2021	Spring	4	Dairy	0	0 -1 year	1	0-6 months	Female	25/02/2021	Crossbred	Subclinical	31	pos	neg	neg	neg	neg	ND	ND	5	19.35	no amplification	no amplification	no amplification	no amplification	neg	neg	neg	neg	neg	neg	neg	neg	Ext. Kit Qiagen	26/04/2021	23	0-50 d	99	50-100 d	122	100-200 d	ancien kit	50 µl	10-2	03/08/2021	Ext. Kit Qiagen
6349-1	1	2021-04-03	2021	Spring	4	Dairy	4	4 -5 years	53	>24months	Female	12/11/2016	Crossbred	Subclinical	31	pos	pos	pos	pos	neg	16S-Mex-CMh	DD	5	20.23	30.67	32.45	33	no amplification	nd	92.1	nd	neg	nd	1.9642596301968489	nd	neg	Ext. Kit Qiagen	26/04/2021	23	0-50 d	99	50-100 d	122	100-200 d	ancien kit	50 µl	10-2	03/08/2021	Ext. Kit Qiagen
8665-1	1	2021-04-03	2021	Spring	4	Dairy	3	3 years	39	>24months	Female	14/01/2018	Holstein Fresian	Subclinical	31	pos	pos	neg	pos	neg	16S-CMh	SD	5	20.01	30.45	no amplification	28.91	no amplification	nd	neg	nd	neg	nd	neg	nd	neg	Ext. Kit Qiagen	26/04/2021	23	0-50 d	99	50-100 d	122	100-200 d	ancien kit	50 µl	10-2	03/08/2021	Ext. Kit Qiagen
8703-1	1	2021-04-03	2021	Spring	4	Dairy	3	3 years	37	>24months	Female	12/03/2018	Holstein Fresian	Subclinical	31	pos	pos	pos	pos	neg	16S-Mex-CMh	DD	5	20.4	31.57	33.84	32.61	no amplification	nd	< LQ	nd	neg	nd	< LQ	nd	neg	Ext. Kit Qiagen	19/04/2021	16	0-50 d	106	>100 d	122	100-200 d	ancien kit	50 µl	10-2	03/08/2021	Ext. Kit Qiagen
9606-1	1	2021-04-03	2021	Spring	4	Dairy	2	2 years	27	>24months	Female	04/01/2019	Holstein Fresian	Subclinical	31	pos	pos	pos	pos	pos	16S-Mex-CMh-Mass	TD	5	19.44	27.32	29.2	30.92	20.07	nd	1300	nd	nd	nd	3.1139433523068369	nd	nd	Ext. Kit Qiagen	26/04/2021	23	0-50 d	99	50-100 d	122	100-200 d	ancien kit	50 µl	10-2	03/08/2021	Ext. Kit Qiagen
207-1	1	2021-04-03	2021	Spring	4	Dairy	1	0 -1 year	6	0-6 months	Female	30/09/2020	Holstein Fresian	Subclinical	31	pos	pos	neg	pos	neg	16S-CMh	SD	5	20.13	30.75	no amplification	29.2	no amplification	nd	neg	nd	neg	nd	neg	nd	neg	Ext. Kit Qiagen	21/04/2021	18	0-50 d	104	>100 d	122	100-200 d	ancien kit	50 µl	10-2	03/08/2021	Ext. Kit Qiagen
5474-1	1	2021-04-03	2021	Spring	4	Dairy	6	> 5 years	75	>24months	Female	06/02/2015	Holstein Fresian	Subclinical	31	pos	pos	pos	pos	neg	16S-Mex-CMh	DD	5	20.04	30.36	32.15	32.23	no amplification	nd	118	nd	neg	nd	2.0718820073061255	nd	neg	Ext. Kit Qiagen	21/04/2021	18	0-50 d	104	>100 d	122	100-200 d	ancien kit	50 µl	10-2	03/08/2021	Ext. Kit Qiagen
6207-1	1	2021-04-03	2021	Spring	4	Dairy	5	4 -5 years	64	>24months	Female	08/01/2016	Holstein Fresian	Subclinical	31	pos	pos	neg	neg	neg	16S only	discordant - 16S only	5	19.85	32.52	no amplification	no amplification	no amplification	nd	neg	neg	neg	nd	neg	neg	neg	Ext. Kit Qiagen	21/04/2021	18	0-50 d	104	>100 d	122	100-200 d	ancien kit	50 µl	10-2	03/08/2021	Ext. Kit Qiagen
6265-1	1	2021-04-03	2021	Spring	4	Dairy	5	4 -5 years	60	>24months	Female	19/04/2016	Holstein Fresian	Subclinical	31	pos	neg	pos	neg	neg	PCR specific only	discordant - PCR specific only	5	20.15	no amplification	27.73	no amplification	no amplification	neg	4300	neg	neg	neg	3.6334684555795866	neg	neg	Ext. Kit Qiagen	21/04/2021	18	0-50 d	104	>100 d	122	100-200 d	ancien kit	50 µl	10-2	03/08/2021	Ext. Kit Qiagen
6311-1	1	2021-04-03	2021	Spring	4	Dairy	5	4 -5 years	56	>24months	Female	03/09/2016	Crossbred	Subclinical	31	pos	pos	neg	pos	neg	16S-CMh	SD	5	20.7	29.23	no amplification	27.33	no amplification	nd	neg	nd	neg	nd	neg	nd	neg	Ext. Kit Qiagen	21/04/2021	18	0-50 d	104	>100 d	122	100-200 d	ancien kit	50 µl	10-2	03/08/2021	Ext. Kit Qiagen
6365-1	1	2021-04-03	2021	Spring	4	Dairy	4	4 -5 years	53	>24months	Female	10/12/2016	Holstein Fresian	Subclinical	31	pos	pos	pos	pos	neg	16S-Mex-CMh	DD	5	19.83	26.16	27.54	32.85	no amplification	nd	5020	nd	neg	nd	3.7007037171450192	nd	neg	Ext. Kit Qiagen	21/04/2021	18	0-50 d	104	>100 d	122	100-200 d	ancien kit	50 µl	10-2	03/08/2021	Ext. Kit Qiagen
7097-1	1	2021-04-03	2021	Spring	4	Dairy	4	4 -5 years	44	>24months	Female	19/08/2017	Holstein Fresian	Subclinical	31	pos	pos	pos	pos	pos	16S-Mex-CMh-Mass	TD	5	19.5	28.41	29.69	33.37	34.78	nd	871	nd	nd	nd	2.9400181550076634	nd	nd	Ext. Kit Qiagen	21/04/2021	18	0-50 d	104	>100 d	122	100-200 d	ancien kit	50 µl	10-2	03/08/2021	Ext. Kit Qiagen
7139-1	1	2021-04-03	2021	Spring	4	Dairy	3	3 years	40	>24months	Female	18/12/2017	Holstein Fresian	Subclinical	31	pos	pos	neg	pos	neg	16S-CMh	SD	5	20.27	30.81	no amplification	29.99	no amplification	nd	neg	nd	neg	nd	neg	nd	neg	Ext. Kit Qiagen	21/04/2021	18	0-50 d	104	>100 d	122	100-200 d	ancien kit	50 µl	10-2	03/08/2021	Ext. Kit Qiagen
8479-1	1	2021-04-03	2021	Spring	4	Dairy	3	3 years	33	>24months	Female	16/07/2018	Holstein Fresian	Subclinical	31	pos	pos	pos	pos	neg	16S-Mex-CMh	DD	5	20.01	29.27	31.89	29.24	no amplification	nd	145	nd	neg	nd	2.1613680022349748	nd	neg	Ext. Kit Qiagen	21/04/2021	18	0-50 d	104	>100 d	122	100-200 d	ancien kit	50 µl	10-2	03/08/2021	Ext. Kit Qiagen
8743-1	1	2021-04-03	2021	Spring	4	Dairy	3	3 years	33	>24months	Female	05/07/2018	Holstein Fresian	Subclinical	31	pos	pos	pos	pos	pos	16S-Mex-CMh-Mass	TD	5	20.14	26.42	31.61	28.11	29.91	nd	182	nd	nd	nd	2.2600713879850747	nd	nd	Ext. Kit Qiagen	21/04/2021	18	0-50 d	104	>100 d	122	100-200 d	ancien kit	50 µl	10-2	03/08/2021	Ext. Kit Qiagen
8788-1	1	2021-04-03	2021	Spring	4	Dairy	2	2 years	29	>24months	Female	03/11/2018	Holstein Fresian	Subclinical	31	pos	pos	pos	pos	pos	16S-Mex-CMh-Mass	TD	5	20.12	27.22	30.57	28.38	32.08	nd	425	nd	nd	nd	2.6283889300503116	nd	nd	Ext. Kit Qiagen	21/04/2021	18	0-50 d	104	>100 d	122	100-200 d	ancien kit	50 µl	10-2	03/08/2021	Ext. Kit Qiagen
8792-1	1	2021-04-03	2021	Spring	4	Dairy	2	2 years	29	>24months	Female	19/11/2018	Holstein Fresian	Subclinical	31	pos	pos	pos	pos	neg	16S-Mex-CMh	DD	5	20	28.42	31.59	27.68	no amplification	nd	185	nd	neg	nd	2.2671717284030137	nd	neg	Ext. Kit Qiagen	21/04/2021	18	0-50 d	104	>100 d	122	100-200 d	ancien kit	50 µl	10-2	03/08/2021	Ext. Kit Qiagen
7096-1	1	2021-04-03	2021	Spring	4	Dairy	4	4 -5 years	44	>24months	Female	18/08/2017	Holstein Fresian	Subclinical	31	pos	neg	neg	neg	neg	ND	ND	5	21.04	no amplification	no amplification	no amplification	no amplification	neg	neg	neg	neg	neg	neg	neg	neg	Ext. Kit Qiagen	19/04/2021	16	0-50 d	106	>100 d	122	100-200 d	ancien kit	50 µl	10-2	03/08/2021	Ext. Kit Qiagen
9769-1	1	2021-04-03	2021	Spring	4	Dairy	1	0 -1 year	6	0-6 months	Female	29/09/2020	Holstein Fresian	Subclinical	31	pos	neg	neg	neg	neg	ND	ND	5	19.46	40.76	no amplification	no amplification	no amplification	neg	neg	neg	neg	neg	neg	neg	neg	Ext. Kit Qiagen	28/04/2021	25	0-50 d	97	50-100 d	122	100-200 d	ancien kit	50 µl	10-2	03/08/2021	Ext. Kit Qiagen
9614-1	1	2021-04-03	2021	Spring	4	Dairy	2	2 years	26	>24months	Female	30/01/2019	Holstein Fresian	Subclinical	31	pos	pos	pos	pos	neg	16S-Mex-CMh	DD	5	19.69	29.82	32.4	30.26	no amplification	nd	98.9	nd	neg	nd	1.9951962915971795	nd	neg	Ext. Kit Qiagen	26/04/2021	23	0-50 d	99	50-100 d	122	100-200 d	ancien kit	50 µl	10-2	03/08/2021	Ext. Kit Qiagen
9643-1	1	2021-04-03	2021	Spring	4	Dairy	2	2 years	24	18 months-24 months	Female	31/03/2019	Holstein Fresian	Subclinical	31	pos	pos	pos	pos	neg	16S-Mex-CMh	DD	5	20.17	28.09	29.72	30.42	no amplification	nd	1190	nd	neg	nd	3.0755469613925306	nd	neg	Ext. Kit Qiagen	26/04/2021	23	0-50 d	99	50-100 d	122	100-200 d	ancien kit	50 µl	10-2	03/08/2021	Ext. Kit Qiagen
9663-1	1	2021-04-03	2021	Spring	4	Dairy	2	2 years	22	18 months-24 months	Female	02/06/2019	Holstein Fresian	Subclinical	31	pos	pos	pos	pos	neg	16S-Mex-CMh	DD	5	20.63	28.51	32.41	27.75	no amplification	nd	98.4	nd	neg	nd	1.9929950984313416	nd	neg	Ext. Kit Qiagen	26/04/2021	23	0-50 d	99	50-100 d	122	100-200 d	ancien kit	50 µl	10-2	03/08/2021	Ext. Kit Qiagen
9669-1	1	2021-04-03	2021	Spring	4	Dairy	2	2 years	22	18 months-24 months	Female	14/06/2019	Holstein Fresian	Subclinical	31	pos	pos	pos	pos	neg	16S-Mex-CMh	DD	5	20.07	28.87	32.45	29.39	no amplification	nd	94.8	nd	neg	nd	1.9768083373380663	nd	neg	Ext. Kit Qiagen	26/04/2021	23	0-50 d	99	50-100 d	122	100-200 d	ancien kit	50 µl	10-2	03/08/2021	Ext. Kit Qiagen
9652-1	1	2021-04-03	2021	Spring	4	Dairy	2	2 years	24	18 months-24 months	Female	27/04/2019	Holstein Fresian	Subclinical	31	pos	pos	pos	pos	neg	16S-Mex-CMh	DD	5	20.02	29.43	32.59	28.31	no amplification	nd	82.8	nd	neg	nd	1.9180303367848801	nd	neg	Ext. Kit Qiagen	21/04/2021	18	0-50 d	104	>100 d	122	100-200 d	ancien kit	50 µl	10-2	03/08/2021	Ext. Kit Qiagen
8700-1	1	2021-04-03	2021	Spring	4	Dairy	3	3 years	37	>24months	Female	07/03/2018	Holstein Fresian	Subclinical	31	pos	pos	pos	pos	neg	16S-Mex-CMh	DD	5	21.64	33.36	33.19	29.67	no amplification	33.4	< LQ	92000	neg	1.52375	< LQ	4.96379	neg	Ext, Kit Qiagen	19/04/2021	16	0-50 d	1386	>100 d	1402	>200 d	ancien kit	100 µl	10-2	03/02/2025	Ext, Kit Qiagen
5519-1	1	2020-12-15	2020	Winter	12	Dairy	6	> 5 years	69	>24months	Female	30/04/2015	Holstein Fresian	Subclinical	31	pos	pos	pos	neg	neg	16S-Mex	SD	5	22.26	33.29	35.75	no amplification	no amplification	nd	< LQ	neg	neg	nd	< LQ	neg	neg	Ext. Kit Qiagen	05/01/2021	21	0-50 d	1480	>100 d	1501	>200 d	ancien kit	100 µl	10-2	24/01/2025	Ext. Kit Qiagen
1138-9	9	2024-01-31	2024	Winter	1	Beef	5	4 -5 years	66	>24months	Female	31/08/2018	Charolaise	Subclinical	42	pos	pos	neg	pos	neg	16S-CMh	SD	5	18.14	32.25	36.25	30.68	no amplification	320	neg	35.5	neg	2.50515	neg	1.55023	neg	Ext, Robot IDVET	05/04/2024	65	50-100 d	31	0-50 d	96	0-100 d	MAG FAST768: 034	80 µl	neat	06/05/2024	Ext, Robot IDVET
122-9	9	2024-01-31	2024	Winter	1	Beef	10	> 5 years	121	>24months	Female	12/02/2014	Crossbred	Subclinical	42	pos	pos	pos	pos	neg	16S-Mex-CMh	DD	5	19.41	30.54	34.48	26.65	no amplification	800	< LQ	785	neg	2.90309	< LQ	2.89487	neg	Ext, Robot IDVET	05/04/2024	65	50-100 d	31	0-50 d	96	0-100 d	MAG FAST768: 034	80 µl	neat	06/05/2024	Ext, Robot IDVET
1608-9	9	2024-01-31	2024	Winter	1	Beef	8	> 5 years	92	>24months	Female	15/07/2016	Charolaise	Subclinical	42	pos	pos	pos	neg	neg	16S-Mex	SD	5	19.33	37.22	34.07	no amplification	no amplification	< LQ	< LQ	neg	neg	< LQ	< LQ	neg	neg	Ext. Robot IDVET	05/04/2024	65	50-100 d	31	0-50 d	96	0-100 d	MAG FAST768: 034	80 µl	neat	06/05/2024	Ext. Robot IDVET
2445-9	9	2024-01-31	2024	Winter	1	Beef	9	> 5 years	108	>24months	Female	15/03/2015	Charolaise	Subclinical	42	pos	pos	pos	neg	neg	16S-Mex	SD	5	18.92	31.59	30.14	no amplification	no amplification	460	321	neg	neg	2.66276	2.50651	neg	neg	Ext, Robot IDVET	05/04/2024	65	50-100 d	31	0-50 d	96	0-100 d	MAG FAST768: 034	80 µl	neat	06/05/2024	Ext, Robot IDVET
7600-9	9	2024-01-31	2024	Winter	1	Beef	12	> 5 years	140	>24months	Female	30/07/2012	Charolaise	Subclinical	42	pos	pos	neg	neg	neg	16S only	discordant - 16S only	5	19.27	35.3	no amplification	37.11	no amplification	nd	neg	neg	neg	nd	neg	neg	neg	Ext. Robot IDVET	05/04/2024	65	50-100 d	31	0-50 d	96	0-100 d	MAG FAST768: 034	80 µl	neat	06/05/2024	Ext. Robot IDVET
7678-9	9	2024-01-31	2024	Winter	1	Beef	3	3 years	41	>24months	Female	08/09/2020	Charolaise	Subclinical	42	pos	pos	pos	pos	neg	16S-Mex-CMh	DD	5	18.92	28.79	29.78	27.94	no amplification	2100	432	292	neg	3.32222	2.63548	2.46538	neg	Ext, Robot IDVET	05/04/2024	65	50-100 d	31	0-50 d	96	0-100 d	MAG FAST768: 034	80 µl	neat	06/05/2024	Ext, Robot IDVET
8722-9	9	2024-01-31	2024	Winter	1	Beef	6	> 5 years	72	>24months	Female	12/03/2018	Charolaise	Subclinical	42	pos	pos	pos	pos	pos	16S-Mex-CMh-Mass	TD	5	19.17	35.61	34.56	29.63	34.53	< LQ	< LQ	79.6	< LQ	< LQ	< LQ	1.9009130677376691	< LQ	Ext. Robot IDVET	05/04/2024	65	50-100 d	31	0-50 d	96	0-100 d	MAG FAST768: 034	80 µl	neat	06/05/2024	Ext. Robot IDVET
8765-9	9	2024-01-31	2024	Winter	1	Beef	4	4 -5 years	52	>24months	Female	11/10/2019	Charolaise	Subclinical	42	pos	pos	pos	pos	neg	16S-Mex-CMh	DD	5	19.38	29.62	32.21	28.64	no amplification	1300	58.3	170	neg	3.11394	1.76567	2.23045	neg	Ext, Robot IDVET	05/04/2024	65	50-100 d	31	0-50 d	96	0-100 d	MAG FAST768: 034	80 µl	neat	06/05/2024	Ext, Robot IDVET
9785-9	9	2024-01-31	2024	Winter	1	Beef	5	4 -5 years	59	>24months	Female	14/03/2019	Charolaise	Subclinical	42	pos	neg	pos	pos	pos	PCR specific only	discordant - PCR specific only	5	18.19	26.2	28.27	26.76	28.18	8600	1500	722	1360	3.9345	3.17609	2.85854	3.13354	Ext, Robot IDVET	05/04/2024	65	50-100 d	31	0-50 d	96	0-100 d	MAG FAST768: 034	80 µl	neat	06/05/2024	Ext, Robot IDVET
9831-9	9	2024-01-31	2024	Winter	1	Beef	7	> 5 years	80	>24months	Female	21/07/2017	Charolaise	Subclinical	42	pos	pos	pos	pos	pos	16S-Mex-CMh-Mass	TD	5	18.22	34.72	32.5	32.23	33.15	82	45.9	< LQ	< LQ	1.91381	1.66181	< LQ	< LQ	Ext, Robot IDVET	05/04/2024	65	50-100 d	31	0-50 d	96	0-100 d	MAG FAST768: 034	80 µl	neat	06/05/2024	Ext, Robot IDVET
142-9	9	2024-01-31	2024	Winter	1	Beef	5	4 -5 years	62	>24months	Female	09/01/2019	Charolaise	Subclinical	42	pos	pos	pos	pos	pos	16S-Mex-CMh-Mass	TD	5	19.82	34.13	32.66	29.62	32.83	110	346	75.3	68.4	2.04139	2.53908	1.87679	1.83506	Ext, Robot IDVET	09/04/2024	69	50-100 d	27	0-50 d	96	0-100 d	MAG FAST768: 034	80 µl	neat	06/05/2024	Ext, Robot IDVET
2454-9	9	2024-01-31	2024	Winter	1	Beef	9	> 5 years	107	>24months	Female	08/04/2015	Charolaise	Subclinical	42	pos	pos	pos	neg	neg	16S-Mex	SD	5	19.78	34.77	31.97	no amplification	no amplification	80	497	neg	neg	1.90309	2.69636	neg	neg	Ext, Robot IDVET	09/04/2024	69	50-100 d	27	0-50 d	96	0-100 d	MAG FAST768: 034	80 µl	neat	06/05/2024	Ext, Robot IDVET
2521-9	9	2024-01-31	2024	Winter	1	Beef	2	2 years	30	>24months	Female	29/08/2021	Charolaise	Subclinical	42	pos	pos	pos	pos	neg	16S-Mex-CMh	DD	5	21.61	32.06	29.21	29.72	no amplification	350	2120	69.7	neg	2.54407	3.32634	1.84323	neg	Ext, Robot IDVET	09/04/2024	69	50-100 d	27	0-50 d	96	0-100 d	MAG FAST768: 034	80 µl	neat	06/05/2024	Ext, Robot IDVET
6233-9	9	2024-01-31	2024	Winter	1	Beef	11	> 5 years	134	>24months	Female	26/01/2013	Charolaise	Subclinical	42	pos	neg	neg	neg	neg	ND	ND	5	17.47	no amplification	no amplification	no amplification	no amplification	neg	neg	neg	neg	neg	neg	neg	neg	Ext. Robot IDVET	09/04/2024	69	50-100 d	36	0-50 d	105	100-200 d	MAG FAST768: 034	80 µl	neat	15/05/2024	Ext. Robot IDVET
6648-9	9	2024-01-31	2024	Winter	1	Beef	7	> 5 years	90	>24months	Female	11/09/2016	Charolaise	Subclinical	42	pos	pos	pos	pos	neg	16S-Mex-CMh	DD	5	17.28	34.77	32.31	34.71	no amplification	89.8	415	< LQ	neg	1.95328	2.61805	< LQ	neg	Ext, Robot IDVET	09/04/2024	69	50-100 d	36	0-50 d	105	100-200 d	MAG FAST768: 034	80 µl	neat	15/05/2024	Ext, Robot IDVET
6929-9	9	2024-01-31	2024	Winter	1	Beef	8	> 5 years	99	>24months	Female	12/12/2015	Charolaise	Subclinical	42	pos	pos	pos	neg	neg	16S-Mex	SD	5	15.83	34.23	34.82	no amplification	no amplification	78	< LQ	neg	neg	1.89209	< LQ	neg	neg	Ext, Robot IDVET	09/04/2024	69	50-100 d	36	0-50 d	105	100-200 d	MAG FAST768: 034	80 µl	neat	15/05/2024	Ext, Robot IDVET
712-9	9	2024-01-31	2024	Winter	1	Beef	6	> 5 years	70	>24months	Female	30/04/2018	Charolaise	Subclinical	42	pos	pos	pos	neg	pos	16S-Mex-Mass	DD	5	16.99	29.36	31.75	no amplification	32.67	770	558	neg	75.9	2.88649	2.74663	neg	1.88024	Ext, Robot IDVET	09/04/2024	69	50-100 d	36	0-50 d	105	100-200 d	MAG FAST768: 034	80 µl	neat	15/05/2024	Ext, Robot IDVET
724-9	9	2024-01-31	2024	Winter	1	Beef	5	4 -5 years	58	>24months	Female	14/04/2019	Charolaise	Subclinical	42	pos	pos	pos	pos	neg	16S-Mex-CMh	DD	5	19.02	28.71	31.48	29.47	30.07	2200	643	84.6	406	3.34242	2.80821	1.92737	2.60853	Ext, Robot IDVET	09/04/2024	69	50-100 d	27	0-50 d	96	0-100 d	MAG FAST768: 034	80 µl	neat	06/05/2024	Ext, Robot IDVET
7268-9	9	2024-01-31	2024	Winter	1	Beef	5	4 -5 years	58	>24months	Female	24/04/2019	Charolaise	Subclinical	42	pos	pos	neg	pos	neg	16S-CMh	SD	5	19.65	35.36	no amplification	27.87	no amplification	< LQ	neg	293	neg	< LQ	neg	2.4668676203541096	neg	Ext. Robot IDVET	09/04/2024	69	50-100 d	27	0-50 d	96	0-100 d	MAG FAST768: 034	80 µl	neat	06/05/2024	Ext. Robot IDVET
7679-9	9	2024-01-31	2024	Winter	1	Beef	3	3 years	41	>24months	Female	09/09/2020	Charolaise	Subclinical	42	pos	pos	pos	pos	neg	16S-Mex-CMh	DD	5	15.76	28.72	30.28	28.06	no amplification	1000	1210	253	neg	3	3.08279	2.40312	neg	Ext, Robot IDVET	09/04/2024	69	50-100 d	36	0-50 d	105	100-200 d	MAG FAST768: 034	80 µl	neat	15/05/2024	Ext, Robot IDVET
8218-9	9	2024-01-31	2024	Winter	1	Beef	11	> 5 years	139	>24months	Female	02/09/2012	Charolaise	Subclinical	42	pos	pos	pos	pos	neg	16S-Mex-CMh	DD	5	19.05	27.78	30.66	29.78	no amplification	3600	989	66.5	neg	3.5563	2.9952	1.82282	neg	Ext, Robot IDVET	09/04/2024	69	50-100 d	27	0-50 d	96	0-100 d	MAG FAST768: 034	80 µl	neat	06/05/2024	Ext, Robot IDVET
8496-9	9	2024-01-31	2024	Winter	1	Beef	6	> 5 years	74	>24months	Female	27/12/2017	Crossbred	Subclinical	42	pos	pos	pos	pos	neg	16S-Mex-CMh	DD	5	17.24	30.55	29.6	34.3	35.26	1200	1730	< LQ	neg	3.07918	3.23805	< LQ	neg	Ext, Robot IDVET	09/04/2024	69	50-100 d	36	0-50 d	105	100-200 d	MAG FAST768: 034	80 µl	neat	15/05/2024	Ext, Robot IDVET
8944-9	9	2024-01-31	2024	Winter	1	Beef	3	3 years	34	>24months	Female	06/04/2021	Charolaise	Subclinical	42	pos	pos	neg	pos	pos	16S-CMh-Mass	DD	5	16.72	27.24	no amplification	27.6	31.89	2100	neg	362	126	3.32222	neg	2.55871	2.10037	Ext, Robot IDVET	09/04/2024	69	50-100 d	36	0-50 d	105	100-200 d	MAG FAST768: 034	80 µl	neat	15/05/2024	Ext, Robot IDVET
41-40	40	2022-10-04	2022	Automn	10	Beef	13	> 5 years	154	>24months	Female	22/02/2010	Limousine	Clinical	31	pos	pos	pos	neg	neg	16S-Mex	SD	5	22.23	36.32	34.81	no amplification	no amplification	< LQ	< LQ	neg	neg	< LQ	< LQ	neg	neg	Ext. Kit Qiagen	25/01/2023	113	>100 d	740	>100 d	853	>200 d	kit Nuria 172044925	100 µl	10-2	03/02/2025	Ext. Kit Qiagen
5791-37	37	2024-02-15	2024	Winter	2	Beef	4	4 -5 years	43	>24months	Female	26/07/2020	Charolaise	Subclinical	42	pos	pos	pos	pos	neg	16S-Mex-CMh	DD	5	21	31.48	30.28	35.46	no amplification	15000	359	< LQ	neg	4.17609	2.55509	< LQ	neg	Ext, Robot IDVET	07/05/2024	82	50-100 d	27	0-50 d	109	100-200 d	MAG FAST768: 034	80 µl	neat	03/06/2024	Ext, Robot IDVET
5808-37	37	2024-02-15	2024	Winter	2	Beef	3	3 years	42	>24months	Female	01/09/2020	Charolaise	Subclinical	42	pos	pos	pos	pos	pos	16S-Mex-CMh-Mass	TD	5	20.83	27.86	31.58	31.39	29.33	29000	131	17.3	698	4.4624	2.11727	1.23805	2.84386	Ext, Robot IDVET	07/05/2024	82	50-100 d	27	0-50 d	109	100-200 d	MAG FAST768: 034	80 µl	neat	03/06/2024	Ext, Robot IDVET
8461-37	37	2024-02-15	2024	Winter	2	Beef	15	> 5 years	187	>24months	Female	21/10/2008	Charolaise	Subclinical	42	pos	pos	neg	neg	neg	16S only	discordant - 16S only	5	20.34	35.26	no amplification	no amplification	no amplification	< LQ	neg	neg	neg	< LQ	neg	neg	neg	Ext. Robot IDVET	07/05/2024	82	50-100 d	27	0-50 d	109	100-200 d	MAG FAST768: 034	80 µl	neat	03/06/2024	Ext. Robot IDVET
6859-41	41	2024-12-13	2024	Winter	12	Beef	2	2 years	20	18 months-24 months	Female	17/04/2023	Blonde d'Aquitaine	Subclinical	12	pos	pos	neg	pos	neg	16S-CMh	SD	5	21.28	32.08	no amplification	30.71	no amplification	168	neg	96000	neg	2.22531	neg	4.98227	neg	Ext, Kit Qiagen	20/01/2025	38	0-50 d	1	0-50 d	38	0-100 d	?	100 µl	10-2	20/01/2025	Ext, Kit Qiagen
1153-5	5	2023-09-19	2023	Automn	9	Dairy	5	4 -5 years	65	>24months	Female	06/05/2018	Montbéliarde	Subclinical	7	pos	pos	neg	neg	pos	16S-Mass	SD	5	18.45	31.04	no amplification	no amplification	29.93	nd	neg	neg	nd	nd	neg	neg	nd	Ext. Robot IDVET	29/09/2023	10	0-50 d	4	0-50 d	14	0-100 d	MAG FAST768: 034	80 µl	neat	03/10/2023	Ext. Robot IDVET
1169-5	5	2023-09-19	2023	Automn	9	Dairy	5	4 -5 years	61	>24months	Female	13/09/2018	Montbéliarde	Subclinical	7	pos	pos	neg	pos	pos	16S-CMh-Mass	DD	5	18.71	31.4	no amplification	26.56	36.29	nd	neg	nd	nd	nd	neg	nd	nd	Ext. Robot IDVET	29/09/2023	10	0-50 d	4	0-50 d	14	0-100 d	MAG FAST768: 034	80 µl	neat	03/10/2023	Ext. Robot IDVET
1175-5	5	2023-09-19	2023	Automn	9	Dairy	5	4 -5 years	60	>24months	Female	03/10/2018	Montbéliarde	Subclinical	7	pos	pos	neg	neg	pos	16S-Mass	SD	5	17.49	35.65	no amplification	no amplification	34.72	nd	neg	neg	nd	nd	neg	neg	nd	Ext. Robot IDVET	29/09/2023	10	0-50 d	4	0-50 d	14	0-100 d	MAG FAST768: 034	80 µl	neat	03/10/2023	Ext. Robot IDVET
1176-5	5	2023-09-19	2023	Automn	9	Dairy	5	4 -5 years	60	>24months	Female	10/10/2018	Montbéliarde	Subclinical	7	pos	pos	pos	neg	neg	16S-Mex	SD	5	19.59	32.5	30.49	no amplification	no amplification	nd	nd	neg	neg	nd	nd	neg	neg	Ext. Robot IDVET	29/09/2023	10	0-50 d	4	0-50 d	14	0-100 d	MAG FAST768: 034	80 µl	neat	03/10/2023	Ext. Robot IDVET
1180-5	5	2023-09-19	2023	Automn	9	Dairy	5	4 -5 years	60	>24months	Female	29/10/2018	Montbéliarde	Subclinical	7	pos	pos	pos	pos	neg	16S-Mex-CMh	DD	5	19.55	31.17	20.09	26.76	no amplification	nd	nd	nd	neg	nd	nd	nd	neg	Ext. Robot IDVET	29/09/2023	10	0-50 d	4	0-50 d	14	0-100 d	MAG FAST768: 034	80 µl	neat	03/10/2023	Ext. Robot IDVET
1378-5	5	2023-09-19	2023	Automn	9	Dairy	2	2 years	19	18 months-24 months	Female	17/02/2022	Montbéliarde	Subclinical	7	pos	pos	pos	pos	neg	16S-Mex-CMh	DD	5	16.34	22.66	21.73	22.69	no amplification	nd	nd	nd	neg	nd	nd	nd	neg	Ext. Robot IDVET	29/09/2023	10	0-50 d	4	0-50 d	14	0-100 d	MAG FAST768: 034	80 µl	neat	03/10/2023	Ext. Robot IDVET
1379-5	5	2023-09-19	2023	Automn	9	Dairy	1	0 -1 year	11	6-12 months	Female	18/10/2022	Montbéliarde	Subclinical	7	pos	pos	neg	pos	neg	16S-CMh	SD	5	17.86	31.74	no amplification	29.87	no amplification	nd	neg	nd	neg	nd	neg	nd	neg	Ext. Robot IDVET	29/09/2023	10	0-50 d	4	0-50 d	14	0-100 d	MAG FAST768: 034	80 µl	neat	03/10/2023	Ext. Robot IDVET
1386-5	5	2023-09-19	2023	Automn	9	Dairy	1	0 -1 year	11	6-12 months	Female	31/10/2022	Montbéliarde	Subclinical	7	pos	pos	neg	pos	neg	16S-CMh	SD	5	17.23	34.28	no amplification	29.62	no amplification	nd	neg	nd	neg	nd	neg	nd	neg	Ext. Robot IDVET	29/09/2023	10	0-50 d	4	0-50 d	14	0-100 d	MAG FAST768: 034	80 µl	neat	03/10/2023	Ext. Robot IDVET
1388-5	5	2023-09-19	2023	Automn	9	Dairy	1	0 -1 year	11	6-12 months	Female	01/11/2022	Crossbred	Subclinical	7	pos	pos	pos	pos	neg	16S-Mex-CMh	DD	5	18.78	25.58	24.61	28.11	no amplification	nd	nd	nd	neg	nd	nd	nd	neg	Ext. Robot IDVET	29/09/2023	10	0-50 d	4	0-50 d	14	0-100 d	MAG FAST768: 034	80 µl	neat	03/10/2023	Ext. Robot IDVET
1391-5	5	2023-09-19	2023	Automn	9	Dairy	1	0 -1 year	10	6-12 months	Female	11/11/2022	Montbéliarde	Subclinical	7	pos	pos	neg	pos	neg	16S-CMh	SD	5	17.05	30.13	no amplification	26.11	no amplification	nd	neg	nd	neg	nd	neg	nd	neg	Ext. Robot IDVET	29/09/2023	10	0-50 d	4	0-50 d	14	0-100 d	MAG FAST768: 034	80 µl	neat	03/10/2023	Ext. Robot IDVET
1392-5	5	2023-09-19	2023	Automn	9	Dairy	1	0 -1 year	10	6-12 months	Female	15/11/2022	Crossbred	Subclinical	7	pos	pos	pos	pos	neg	16S-Mex-CMh	DD	5	17.4	28.14	27.08	26.36	no amplification	nd	nd	nd	neg	nd	nd	nd	neg	Ext. Robot IDVET	29/09/2023	10	0-50 d	4	0-50 d	14	0-100 d	MAG FAST768: 034	80 µl	neat	03/10/2023	Ext. Robot IDVET
1393-5	5	2023-09-19	2023	Automn	9	Dairy	1	0 -1 year	10	6-12 months	Female	15/11/2022	Crossbred	Subclinical	7	pos	pos	neg	pos	neg	16S-CMh	SD	5	16.99	29.2	no amplification	25.32	no amplification	nd	neg	nd	neg	nd	neg	nd	neg	Ext. Robot IDVET	29/09/2023	10	0-50 d	4	0-50 d	14	0-100 d	MAG FAST768: 034	80 µl	neat	03/10/2023	Ext. Robot IDVET
1402-5	5	2023-09-19	2023	Automn	9	Dairy	1	0 -1 year	6	0-6 months	Female	09/03/2023	Montbéliarde	Subclinical	7	pos	neg	neg	neg	neg	ND	ND	5	16.72	no amplification	no amplification	no amplification	no amplification	neg	neg	neg	neg	neg	neg	neg	neg	Ext. Robot IDVET	29/09/2023	10	0-50 d	4	0-50 d	14	0-100 d	MAG FAST768: 034	80 µl	neat	03/10/2023	Ext. Robot IDVET
1411-5	5	2023-09-19	2023	Automn	9	Dairy	0	0 -1 year	4	0-6 months	Female	01/06/2023	Montbéliarde	Subclinical	7	pos	neg	neg	neg	neg	ND	ND	5	16.7	no amplification	no amplification	no amplification	no amplification	neg	neg	neg	neg	neg	neg	neg	neg	Ext. Robot IDVET	29/09/2023	10	0-50 d	4	0-50 d	14	0-100 d	MAG FAST768: 034	80 µl	neat	03/10/2023	Ext. Robot IDVET
1412-5	5	2023-09-19	2023	Automn	9	Dairy	0	0 -1 year	3	0-6 months	Female	07/06/2023	Montbéliarde	Subclinical	7	pos	neg	neg	neg	neg	ND	ND	5	16.89	no amplification	no amplification	no amplification	no amplification	neg	neg	neg	neg	neg	neg	neg	neg	Ext. Robot IDVET	29/09/2023	10	0-50 d	4	0-50 d	14	0-100 d	MAG FAST768: 034	80 µl	neat	03/10/2023	Ext. Robot IDVET
1413-5	5	2023-09-19	2023	Automn	9	Dairy	0	0 -1 year	3	0-6 months	Female	16/06/2023	Montbéliarde	Subclinical	7	pos	neg	neg	neg	neg	ND	ND	5	16.55	no amplification	no amplification	no amplification	no amplification	neg	neg	neg	neg	neg	neg	neg	neg	Ext. Robot IDVET	29/09/2023	10	0-50 d	4	0-50 d	14	0-100 d	MAG FAST768: 034	80 µl	neat	03/10/2023	Ext. Robot IDVET
1414-5	5	2023-09-19	2023	Automn	9	Dairy	0	0 -1 year	2	0-6 months	Female	29/07/2023	Montbéliarde	Subclinical	7	pos	neg	neg	neg	neg	ND	ND	5	17.41	39.55	no amplification	no amplification	no amplification	neg	neg	neg	neg	neg	neg	neg	neg	Ext. Robot IDVET	29/09/2023	10	0-50 d	4	0-50 d	14	0-100 d	MAG FAST768: 034	80 µl	neat	03/10/2023	Ext. Robot IDVET
1415-5	5	2023-09-19	2023	Automn	9	Dairy	0	0 -1 year	1	0-6 months	Female	24/08/2023	Montbéliarde	Subclinical	7	pos	neg	neg	neg	neg	ND	ND	5	17.07	no amplification	no amplification	no amplification	no amplification	neg	neg	neg	neg	neg	neg	neg	neg	Ext. Robot IDVET	29/09/2023	10	0-50 d	4	0-50 d	14	0-100 d	MAG FAST768: 034	80 µl	neat	03/10/2023	Ext. Robot IDVET
1417-5	5	2023-09-19	2023	Automn	9	Dairy	0	0 -1 year	0	0-6 months	Female	11/09/2023	Montbéliarde	Subclinical	7	pos	neg	neg	neg	neg	ND	ND	5	16.88	no amplification	no amplification	no amplification	no amplification	neg	neg	neg	neg	neg	neg	neg	neg	Ext. Robot IDVET	29/09/2023	10	0-50 d	4	0-50 d	14	0-100 d	MAG FAST768: 034	80 µl	neat	03/10/2023	Ext. Robot IDVET
1418-5	5	2023-09-19	2023	Automn	9	Dairy	0	0 -1 year	0	0-6 months	Female	14/09/2023	Crossbred	Subclinical	7	pos	neg	neg	neg	neg	ND	ND	5	16.49	no amplification	no amplification	no amplification	no amplification	neg	neg	neg	neg	neg	neg	neg	neg	Ext. Robot IDVET	29/09/2023	10	0-50 d	4	0-50 d	14	0-100 d	MAG FAST768: 034	80 µl	neat	03/10/2023	Ext. Robot IDVET
2081-5	5	2023-09-19	2023	Automn	9	Dairy	11	> 5 years	137	>24months	Female	27/06/2012	Montbéliarde	Subclinical	7	pos	neg	neg	neg	neg	ND	ND	5	20.36	no amplification	no amplification	no amplification	no amplification	neg	neg	neg	neg	neg	neg	neg	neg	Ext. Robot IDVET	29/09/2023	10	0-50 d	4	0-50 d	14	0-100 d	MAG FAST768: 034	80 µl	neat	03/10/2023	Ext. Robot IDVET
2089-5	5	2023-09-19	2023	Automn	9	Dairy	4	4 -5 years	46	>24months	Female	09/12/2019	Montbéliarde	Subclinical	7	pos	pos	pos	pos	pos	16S-Mex-CMh-Mass	TD	5	17.99	29.8	29.18	32.28	31.83	nd	nd	nd	nd	nd	nd	nd	nd	Ext. Robot IDVET	29/09/2023	10	0-50 d	4	0-50 d	14	0-100 d	MAG FAST768: 034	80 µl	neat	03/10/2023	Ext. Robot IDVET
2091-5	5	2023-09-19	2023	Automn	9	Dairy	4	4 -5 years	44	>24months	Female	27/01/2020	Montbéliarde	Subclinical	7	pos	pos	pos	pos	pos	16S-Mex-CMh-Mass	TD	5	19.22	31.47	30.07	30.67	37.31	nd	nd	nd	nd	nd	nd	nd	nd	Ext. Robot IDVET	29/09/2023	10	0-50 d	4	0-50 d	14	0-100 d	MAG FAST768: 034	80 µl	neat	03/10/2023	Ext. Robot IDVET
2096-5	5	2023-09-19	2023	Automn	9	Dairy	4	4 -5 years	44	>24months	Female	16/02/2020	Montbéliarde	Subclinical	7	pos	pos	neg	pos	neg	16S-CMh	SD	5	19.2	33.41	no amplification	29.76	no amplification	nd	neg	nd	neg	nd	neg	nd	neg	Ext. Robot IDVET	29/09/2023	10	0-50 d	4	0-50 d	14	0-100 d	MAG FAST768: 034	80 µl	neat	03/10/2023	Ext. Robot IDVET
2104-5	5	2023-09-19	2023	Automn	9	Dairy	3	3 years	42	>24months	Female	13/04/2020	Montbéliarde	Subclinical	7	pos	pos	pos	pos	neg	16S-Mex-CMh	DD	5	18.48	31.34	31.06	29.21	no amplification	nd	nd	nd	neg	nd	nd	nd	neg	Ext. Robot IDVET	29/09/2023	10	0-50 d	4	0-50 d	14	0-100 d	MAG FAST768: 034	80 µl	neat	03/10/2023	Ext. Robot IDVET
2117-5	5	2023-09-19	2023	Automn	9	Dairy	3	3 years	39	>24months	Female	13/07/2020	Montbéliarde	Subclinical	7	pos	pos	neg	pos	neg	16S-CMh	SD	5	20.5	34.52	no amplification	29.28	no amplification	nd	neg	nd	neg	nd	neg	nd	neg	Ext. Robot IDVET	29/09/2023	10	0-50 d	4	0-50 d	14	0-100 d	MAG FAST768: 034	80 µl	neat	03/10/2023	Ext. Robot IDVET
2380-5	5	2023-09-19	2023	Automn	9	Dairy	7	> 5 years	82	>24months	Female	15/12/2016	Montbéliarde	Subclinical	7	pos	pos	neg	pos	neg	16S-CMh	SD	5	18.02	36.74	no amplification	30.93	no amplification	nd	neg	nd	neg	nd	neg	nd	neg	Ext. Robot IDVET	29/09/2023	10	0-50 d	4	0-50 d	14	0-100 d	MAG FAST768: 034	80 µl	neat	03/10/2023	Ext. Robot IDVET
2408-5	5	2023-09-19	2023	Automn	9	Dairy	6	> 5 years	74	>24months	Female	27/08/2017	Montbéliarde	Subclinical	7	pos	pos	pos	neg	neg	16S-Mex	SD	5	17.69	33.63	31.31	no amplification	no amplification	nd	nd	neg	neg	nd	nd	neg	neg	Ext. Robot IDVET	29/09/2023	10	0-50 d	4	0-50 d	14	0-100 d	MAG FAST768: 034	80 µl	neat	03/10/2023	Ext. Robot IDVET
2416-5	5	2023-09-19	2023	Automn	9	Dairy	6	> 5 years	72	>24months	Female	18/10/2017	Montbéliarde	Subclinical	7	pos	pos	neg	pos	pos	16S-CMh-Mass	DD	5	19.45	33.18	no amplification	31.53	32.46	nd	neg	nd	nd	nd	neg	nd	nd	Ext. Robot IDVET	29/09/2023	10	0-50 d	4	0-50 d	14	0-100 d	MAG FAST768: 034	80 µl	neat	03/10/2023	Ext. Robot IDVET
2894-5	5	2023-09-19	2023	Automn	9	Dairy	13	> 5 years	159	>24months	Female	07/09/2010	Montbéliarde	Subclinical	7	pos	neg	neg	neg	neg	ND	ND	5	19.44	no amplification	no amplification	no amplification	no amplification	neg	neg	neg	neg	neg	neg	neg	neg	Ext. Robot IDVET	29/09/2023	10	0-50 d	4	0-50 d	14	0-100 d	MAG FAST768: 034	80 µl	neat	03/10/2023	Ext. Robot IDVET
2938-5	5	2023-09-19	2023	Automn	9	Dairy	3	3 years	35	>24months	Female	25/10/2020	Montbéliarde	Subclinical	7	pos	pos	pos	pos	pos	16S-Mex-CMh-Mass	TD	5	18.65	29.14	28.12	28.99	32.97	nd	nd	nd	nd	nd	nd	nd	nd	Ext. Robot IDVET	29/09/2023	10	0-50 d	4	0-50 d	14	0-100 d	MAG FAST768: 034	80 µl	neat	03/10/2023	Ext. Robot IDVET
2953-5	5	2023-09-19	2023	Automn	9	Dairy	3	3 years	32	>24months	Female	05/02/2021	Montbéliarde	Subclinical	7	pos	pos	pos	pos	neg	16S-Mex-CMh	DD	5	17.89	31.51	29.95	29.98	no amplification	nd	nd	nd	neg	nd	nd	nd	neg	Ext. Robot IDVET	29/09/2023	10	0-50 d	4	0-50 d	14	0-100 d	MAG FAST768: 034	80 µl	neat	03/10/2023	Ext. Robot IDVET
399-5	5	2023-09-19	2023	Automn	9	Dairy	9	> 5 years	110	>24months	Female	27/08/2014	Montbéliarde	Subclinical	7	pos	pos	pos	neg	neg	16S-Mex	SD	5	19.45	33.84	27.15	no amplification	no amplification	nd	nd	neg	neg	nd	nd	neg	neg	Ext. Robot IDVET	29/09/2023	10	0-50 d	4	0-50 d	14	0-100 d	MAG FAST768: 034	80 µl	neat	03/10/2023	Ext. Robot IDVET
431-5	5	2023-09-19	2023	Automn	9	Dairy	8	> 5 years	101	>24months	Female	24/05/2015	Montbéliarde	Subclinical	7	pos	pos	pos	neg	neg	16S-Mex	SD	5	19.35	33.64	31.81	no amplification	no amplification	nd	nd	neg	neg	nd	nd	neg	neg	Ext. Robot IDVET	29/09/2023	10	0-50 d	4	0-50 d	14	0-100 d	MAG FAST768: 034	80 µl	neat	03/10/2023	Ext. Robot IDVET
4463-5	5	2023-09-19	2023	Automn	9	Dairy	8	> 5 years	99	>24months	Female	17/08/2015	Montbéliarde	Subclinical	7	pos	pos	neg	neg	neg	16S only	discordant - 16S only	5	19.38	36.88	no amplification	36.09	no amplification	nd	neg	neg	neg	nd	neg	neg	neg	Ext. Robot IDVET	29/09/2023	10	0-50 d	4	0-50 d	14	0-100 d	MAG FAST768: 034	80 µl	neat	03/10/2023	Ext. Robot IDVET
5415-5	5	2023-09-19	2023	Automn	9	Dairy	8	> 5 years	95	>24months	Female	16/11/2015	Montbéliarde	Subclinical	7	pos	pos	pos	pos	pos	16S-Mex-CMh-Mass	TD	5	17.91	28.93	27.92	27.38	33.4	nd	nd	nd	nd	nd	nd	nd	nd	Ext. Robot IDVET	29/09/2023	10	0-50 d	4	0-50 d	14	0-100 d	MAG FAST768: 034	80 µl	neat	03/10/2023	Ext. Robot IDVET
5416-5	5	2023-09-19	2023	Automn	9	Dairy	8	> 5 years	95	>24months	Female	20/11/2015	Montbéliarde	Subclinical	7	pos	pos	neg	neg	pos	16S-Mass	SD	5	18.32	32.75	no amplification	no amplification	32.27	nd	neg	neg	nd	nd	neg	neg	nd	Ext. Robot IDVET	29/09/2023	10	0-50 d	4	0-50 d	14	0-100 d	MAG FAST768: 034	80 µl	neat	03/10/2023	Ext. Robot IDVET
5449-5	5	2023-09-19	2023	Automn	9	Dairy	7	> 5 years	85	>24months	Female	17/09/2016	Montbéliarde	Subclinical	7	pos	pos	neg	pos	pos	16S-CMh-Mass	DD	5	18.32	33.33	no amplification	29.58	36.98	nd	neg	nd	nd	nd	neg	nd	nd	Ext. Robot IDVET	29/09/2023	10	0-50 d	4	0-50 d	14	0-100 d	MAG FAST768: 034	80 µl	neat	03/10/2023	Ext. Robot IDVET
5645-5	5	2023-09-19	2023	Automn	9	Dairy	5	4 -5 years	59	>24months	Female	23/11/2018	Montbéliarde	Subclinical	7	pos	pos	pos	pos	neg	16S-Mex-CMh	DD	5	18.37	28.24	27.56	31.19	no amplification	nd	nd	nd	neg	nd	nd	nd	neg	Ext. Robot IDVET	29/09/2023	10	0-50 d	4	0-50 d	14	0-100 d	MAG FAST768: 034	80 µl	neat	03/10/2023	Ext. Robot IDVET
5646-5	5	2023-09-19	2023	Automn	9	Dairy	5	4 -5 years	58	>24months	Female	06/12/2018	Montbéliarde	Subclinical	7	pos	pos	pos	pos	neg	16S-Mex-CMh	DD	5	18.42	28.91	30.15	26.13	no amplification	nd	nd	nd	neg	nd	nd	nd	neg	Ext. Robot IDVET	29/09/2023	10	0-50 d	4	0-50 d	14	0-100 d	MAG FAST768: 034	80 µl	neat	03/10/2023	Ext. Robot IDVET
5650-5	5	2023-09-19	2023	Automn	9	Dairy	5	4 -5 years	57	>24months	Female	06/01/2019	Montbéliarde	Subclinical	7	pos	pos	pos	pos	neg	16S-Mex-CMh	DD	5	18.89	28.47	30.3	28.93	no amplification	nd	nd	nd	neg	nd	nd	nd	neg	Ext. Robot IDVET	29/09/2023	10	0-50 d	4	0-50 d	14	0-100 d	MAG FAST768: 034	80 µl	neat	03/10/2023	Ext. Robot IDVET
5665-5	5	2023-09-19	2023	Automn	9	Dairy	4	4 -5 years	51	>24months	Female	23/07/2019	Montbéliarde	Subclinical	7	pos	neg	neg	neg	neg	ND	ND	5	18.89	no amplification	no amplification	no amplification	no amplification	neg	neg	neg	neg	neg	neg	neg	neg	Ext. Robot IDVET	29/09/2023	10	0-50 d	4	0-50 d	14	0-100 d	MAG FAST768: 034	80 µl	neat	03/10/2023	Ext. Robot IDVET
5670-5	5	2023-09-19	2023	Automn	9	Dairy	4	4 -5 years	49	>24months	Female	09/09/2019	Montbéliarde	Subclinical	7	pos	pos	neg	neg	pos	16S-Mass	SD	5	17.36	30.2	no amplification	no amplification	29.41	nd	neg	neg	nd	nd	neg	neg	nd	Ext. Robot IDVET	29/09/2023	10	0-50 d	4	0-50 d	14	0-100 d	MAG FAST768: 034	80 µl	neat	03/10/2023	Ext. Robot IDVET
5671-5	5	2023-09-19	2023	Automn	9	Dairy	4	4 -5 years	49	>24months	Female	13/09/2019	Montbéliarde	Subclinical	7	pos	pos	neg	neg	neg	16S only	discordant - 16S only	5	18.15	37.52	no amplification	no amplification	no amplification	nd	neg	neg	neg	nd	neg	neg	neg	Ext. Robot IDVET	29/09/2023	10	0-50 d	4	0-50 d	14	0-100 d	MAG FAST768: 034	80 µl	neat	03/10/2023	Ext. Robot IDVET
5679-5	5	2023-09-19	2023	Automn	9	Dairy	4	4 -5 years	48	>24months	Female	05/10/2019	Montbéliarde	Subclinical	7	pos	pos	pos	pos	neg	16S-Mex-CMh	DD	5	18.09	28.32	27.52	28.09	no amplification	nd	nd	nd	neg	nd	nd	nd	neg	Ext. Robot IDVET	29/09/2023	10	0-50 d	4	0-50 d	14	0-100 d	MAG FAST768: 034	80 µl	neat	03/10/2023	Ext. Robot IDVET
6227-5	5	2023-09-19	2023	Automn	9	Dairy	10	> 5 years	124	>24months	Female	02/07/2013	Montbéliarde	Subclinical	7	pos	pos	neg	pos	neg	16S-CMh	SD	5	18.61	33.68	no amplification	29.23	no amplification	nd	neg	nd	neg	nd	neg	nd	neg	Ext. Robot IDVET	29/09/2023	10	0-50 d	4	0-50 d	14	0-100 d	MAG FAST768: 034	80 µl	neat	03/10/2023	Ext. Robot IDVET
7113-5	5	2023-09-19	2023	Automn	9	Dairy	2	2 years	23	18 months-24 months	Female	19/10/2021	Montbéliarde	Subclinical	7	pos	pos	pos	pos	neg	16S-Mex-CMh	DD	5	16.77	30.39	28.85	31.35	no amplification	nd	nd	nd	neg	nd	nd	nd	neg	Ext. Robot IDVET	29/09/2023	10	0-50 d	4	0-50 d	14	0-100 d	MAG FAST768: 034	80 µl	neat	03/10/2023	Ext. Robot IDVET
7121-5	5	2023-09-19	2023	Automn	9	Dairy	2	2 years	22	18 months-24 months	Female	29/11/2021	Montbéliarde	Subclinical	7	pos	pos	pos	pos	pos	16S-Mex-CMh-Mass	TD	5	17.93	24.91	24.08	28.11	31.37	nd	nd	nd	nd	nd	nd	nd	nd	Ext. Robot IDVET	29/09/2023	10	0-50 d	4	0-50 d	14	0-100 d	MAG FAST768: 034	80 µl	neat	03/10/2023	Ext. Robot IDVET
7128-5	5	2023-09-19	2023	Automn	9	Dairy	2	2 years	20	18 months-24 months	Female	03/02/2022	Montbéliarde	Subclinical	7	pos	pos	pos	neg	pos	16S-Mex-Mass	DD	5	18.24	26.37	27.07	no amplification	28.48	nd	nd	neg	nd	nd	nd	neg	nd	Ext. Robot IDVET	29/09/2023	10	0-50 d	4	0-50 d	14	0-100 d	MAG FAST768: 034	80 µl	neat	03/10/2023	Ext. Robot IDVET
7130-5	5	2023-09-19	2023	Automn	9	Dairy	2	2 years	20	18 months-24 months	Female	09/02/2022	Montbéliarde	Subclinical	7	pos	pos	neg	pos	pos	16S-CMh-Mass	DD	5	17.32	29.43	no amplification	27.23	31.44	nd	neg	nd	nd	nd	neg	nd	nd	Ext. Robot IDVET	29/09/2023	10	0-50 d	4	0-50 d	14	0-100 d	MAG FAST768: 034	80 µl	neat	03/10/2023	Ext. Robot IDVET
7131-5	5	2023-09-19	2023	Automn	9	Dairy	2	2 years	19	18 months-24 months	Female	08/03/2022	Montbéliarde	Subclinical	7	pos	pos	pos	pos	neg	16S-Mex-CMh	DD	5	18.6	27.57	26.99	30.05	no amplification	nd	nd	nd	neg	nd	nd	nd	neg	Ext. Robot IDVET	29/09/2023	10	0-50 d	4	0-50 d	14	0-100 d	MAG FAST768: 034	80 µl	neat	03/10/2023	Ext. Robot IDVET
7133-5	5	2023-09-19	2023	Automn	9	Dairy	1	0 -1 year	17	12-18 months	Female	21/04/2022	Montbéliarde	Subclinical	7	pos	pos	pos	pos	pos	16S-Mex-CMh-Mass	TD	5	16.86	27.27	29.15	27.47	28.36	nd	nd	nd	nd	nd	nd	nd	nd	Ext. Robot IDVET	29/09/2023	10	0-50 d	4	0-50 d	14	0-100 d	MAG FAST768: 034	80 µl	neat	03/10/2023	Ext. Robot IDVET
7135-5	5	2023-09-19	2023	Automn	9	Dairy	1	0 -1 year	17	12-18 months	Female	28/04/2022	Montbéliarde	Subclinical	7	pos	pos	pos	pos	neg	16S-Mex-CMh	DD	5	17.91	32.46	31.11	32.81	no amplification	nd	nd	nd	neg	nd	nd	nd	neg	Ext. Robot IDVET	29/09/2023	10	0-50 d	4	0-50 d	14	0-100 d	MAG FAST768: 034	80 µl	neat	03/10/2023	Ext. Robot IDVET
7149-5	5	2023-09-19	2023	Automn	9	Dairy	2	2 years	19	18 months-24 months	Female	19/02/2022	Montbéliarde	Subclinical	7	pos	pos	pos	pos	neg	16S-Mex-CMh	DD	5	17.5	28.65	27.99	27.7	no amplification	nd	nd	nd	neg	nd	nd	nd	neg	Ext. Robot IDVET	29/09/2023	10	0-50 d	4	0-50 d	14	0-100 d	MAG FAST768: 034	80 µl	neat	03/10/2023	Ext. Robot IDVET
9511-5	5	2023-09-19	2023	Automn	9	Dairy	10	> 5 years	121	>24months	Female	28/09/2013	Montbéliarde	Subclinical	7	pos	pos	pos	neg	neg	16S-Mex	SD	5	19.4	33.15	31.68	no amplification	no amplification	nd	nd	neg	neg	nd	nd	neg	neg	Ext. Robot IDVET	29/09/2023	10	0-50 d	4	0-50 d	14	0-100 d	MAG FAST768: 034	80 µl	neat	03/10/2023	Ext. Robot IDVET
9533-5	5	2023-09-19	2023	Automn	9	Dairy	9	> 5 years	114	>24months	Female	16/05/2014	Montbéliarde	Subclinical	7	pos	pos	neg	pos	neg	16S-CMh	SD	5	18.59	31.31	no amplification	27.35	no amplification	nd	neg	nd	neg	nd	neg	nd	neg	Ext. Robot IDVET	29/09/2023	10	0-50 d	4	0-50 d	14	0-100 d	MAG FAST768: 034	80 µl	neat	03/10/2023	Ext. Robot IDVET
3010-32	32	2024-12-12	2024	Winter	12	Beef	11	> 5 years	137	>24months	Female	29/08/2013	Limousine	Subclinical	15	pos	pos	neg	neg	neg	16S only	discordant - 16S only	5	21.36	37.4	no amplification	no amplification	37.3	< LQ	neg	neg	neg	< LQ	neg	neg	neg	Ext. Robot IDVET	14/03/2025	92	50-100 d	3	0-50 d	95	0-100 d	MAG FAST768: 034	80 µl	neat	17/03/2025	Ext. Robot IDVET
3072-32	32	2024-12-12	2024	Winter	12	Beef	8	> 5 years	94	>24months	Female	06/04/2017	Limousine	Subclinical	15	pos	pos	pos	neg	neg	16S-Mex	SD	5	19.1	37.18	33.88	36.41	no amplification	< LQ	< LQ	neg	neg	< LQ	< LQ	neg	neg	Ext. Robot IDVET	14/03/2025	92	50-100 d	3	0-50 d	95	0-100 d	MAG FAST768: 034	80 µl	neat	17/03/2025	Ext. Robot IDVET
3476-32	32	2024-12-12	2024	Winter	12	Beef	10	> 5 years	125	>24months	Female	12/09/2014	Limousine	Subclinical	15	pos	neg	neg	neg	neg	ND	ND	5	21.54	no amplification	no amplification	no amplification	no amplification	neg	neg	neg	neg	neg	neg	neg	neg	Ext. Robot IDVET	14/03/2025	92	50-100 d	3	0-50 d	95	0-100 d	MAG FAST768: 034	80 µl	neat	17/03/2025	Ext. Robot IDVET
4216-32	32	2024-12-12	2024	Winter	12	Beef	9	> 5 years	112	>24months	Female	22/09/2015	Limousine	Subclinical	15	pos	pos	pos	neg	neg	16S-Mex	SD	5	19.83	30.78	29.46	36.34	no amplification	736	2170	neg	neg	2.86688	3.33646	neg	neg	Ext, Robot IDVET	14/03/2025	92	50-100 d	3	0-50 d	95	0-100 d	MAG FAST768: 034	80 µl	neat	17/03/2025	Ext, Robot IDVET
5237-32	32	2024-12-12	2024	Winter	12	Beef	8	> 5 years	93	>24months	Female	12/04/2017	Limousine	Subclinical	15	pos	pos	neg	pos	neg	16S-CMh	SD	5	20.81	33.51	no amplification	31.58	no amplification	150	neg	56.9	neg	2.17609	neg	1.75511	neg	Ext, Robot IDVET	14/03/2025	92	50-100 d	3	0-50 d	95	0-100 d	MAG FAST768: 034	80 µl	neat	17/03/2025	Ext, Robot IDVET
6559-32	32	2024-12-12	2024	Winter	12	Beef	8	> 5 years	100	>24months	Female	15/09/2016	Limousine	Subclinical	15	pos	neg	neg	neg	neg	ND	ND	5	20.85	no amplification	no amplification	no amplification	no amplification	neg	neg	neg	neg	neg	neg	neg	neg	Ext. Robot IDVET	14/03/2025	92	50-100 d	3	0-50 d	95	0-100 d	MAG FAST768: 034	80 µl	neat	17/03/2025	Ext. Robot IDVET
8588-32	32	2024-12-12	2024	Winter	12	Beef	6	> 5 years	76	>24months	Female	10/09/2018	Limousine	Subclinical	15	pos	pos	neg	pos	neg	16S-CMh	SD	5	19.4	32.31	no amplification	28.25	37.12	301	neg	218	neg	2.47857	neg	2.33846	neg	Ext, Robot IDVET	14/03/2025	92	50-100 d	3	0-50 d	95	0-100 d	MAG FAST768: 034	80 µl	neat	17/03/2025	Ext, Robot IDVET
9125-32	32	2024-12-12	2024	Winter	12	Beef	14	> 5 years	174	>24months	Female	06/09/2010	Limousine	Subclinical	15	pos	pos	neg	neg	neg	16S only	discordant - 16S only	5	20.52	37.4	no amplification	36.38	no amplification	< LQ	neg	neg	neg	< LQ	neg	neg	neg	Ext. Robot IDVET	14/03/2025	92	50-100 d	3	0-50 d	95	0-100 d	MAG FAST768: 034	80 µl	neat	17/03/2025	Ext. Robot IDVET
9412-32	32	2024-12-12	2024	Winter	12	Beef	5	4 -5 years	64	>24months	Female	21/09/2019	Limousine	Subclinical	15	pos	pos	pos	pos	neg	16S-Mex-CMh	DD	5	20.56	30.25	34.06	27.55	37.07	1000	< LQ	288	neg	3	< LQ	2.45939	neg	Ext, Robot IDVET	14/03/2025	92	50-100 d	3	0-50 d	95	0-100 d	MAG FAST768: 034	80 µl	neat	17/03/2025	Ext, Robot IDVET
9453-32	32	2024-12-12	2024	Winter	12	Beef	5	4 -5 years	63	>24months	Female	17/10/2019	Limousine	Subclinical	15	pos	pos	neg	neg	neg	16S only	discordant - 16S only	5	21	36.95	no amplification	no amplification	no amplification	< LQ	neg	neg	neg	< LQ	neg	neg	neg	Ext. Robot IDVET	14/03/2025	92	50-100 d	3	0-50 d	95	0-100 d	MAG FAST768: 034	80 µl	neat	17/03/2025	Ext. Robot IDVET
1160-33	33	2024-02-02	2024	Winter	2	Beef	13	> 5 years	159	>24months	Female	10/01/2011	Charolaise	Subclinical	42	pos	pos	pos	pos	neg	16S-Mex-CMh	DD	5	17.74	28.73	32.79	34.03	no amplification	1000	323	< LQ	neg	3	2.5092	< LQ	neg	Ext, Robot IDVET	09/04/2024	67	50-100 d	36	0-50 d	103	100-200 d	MAG FAST768: 034	80 µl	neat	15/05/2024	Ext, Robot IDVET
2687-33	33	2024-02-02	2024	Winter	2	Beef	12	> 5 years	146	>24months	Female	19/02/2012	Charolaise	Subclinical	42	pos	pos	pos	pos	neg	16S-Mex-CMh	DD	5	18.36	27.36	31.24	34.37	no amplification	2000	729	< LQ	neg	3.30103	2.86273	< LQ	neg	Ext, Robot IDVET	09/04/2024	67	50-100 d	36	0-50 d	103	100-200 d	MAG FAST768: 034	80 µl	neat	15/05/2024	Ext, Robot IDVET
2730-33	33	2024-02-02	2024	Winter	2	Beef	3	3 years	40	>24months	Female	14/10/2020	Charolaise	Subclinical	42	pos	pos	neg	pos	neg	16S-CMh	SD	5	16.69	24.91	no amplification	25.5	no amplification	6200	neg	1850	neg	3.79239	neg	3.26717	neg	Ext, Robot IDVET	09/04/2024	67	50-100 d	36	0-50 d	103	100-200 d	MAG FAST768: 034	80 µl	neat	15/05/2024	Ext, Robot IDVET
2858-33	33	2024-02-02	2024	Winter	2	Beef	7	> 5 years	86	>24months	Female	14/01/2017	Charolaise	Subclinical	42	pos	pos	neg	neg	neg	16S only	discordant - 16S only	5	16.43	36.45	no amplification	no amplification	no amplification	< LQ	neg	neg	neg	< LQ	neg	neg	neg	Ext. Robot IDVET	09/04/2024	67	50-100 d	36	0-50 d	103	100-200 d	MAG FAST768: 034	80 µl	neat	15/05/2024	Ext. Robot IDVET
3986-33	33	2024-02-02	2024	Winter	2	Beef	3	3 years	37	>24months	Female	26/01/2021	Crossbred	Subclinical	42	pos	pos	pos	pos	neg	16S-Mex-CMh	DD	5	16.74	26.64	32.98	25.91	no amplification	2700	292	1340	neg	3.43136	2.46538	3.1271	neg	Ext, Robot IDVET	09/04/2024	67	50-100 d	36	0-50 d	103	100-200 d	MAG FAST768: 034	80 µl	neat	15/05/2024	Ext, Robot IDVET
6478-33	33	2024-02-02	2024	Winter	2	Beef	13	> 5 years	154	>24months	Female	11/06/2011	Crossbred	Subclinical	42	pos	pos	neg	pos	neg	16S-CMh	SD	5	16.88	32.61	no amplification	32.73	37.71	170	neg	< LQ	neg	2.23045	neg	< LQ	neg	Ext, Robot IDVET	09/04/2024	67	50-100 d	36	0-50 d	103	100-200 d	MAG FAST768: 034	80 µl	neat	15/05/2024	Ext, Robot IDVET
203-31	31	2024-11-26	2024	Automn	11	Beef	15	> 5 years	181	>24months	Female	01/01/2010	Blonde d'Aquitaine	Subclinical	31	pos	pos	pos	pos	neg	16S-Mex-CMh	DD	5	22.9	30.22	27.34	27.34	35.26	3050	4980000	366	neg	3.4843	6.69723	2.56348	neg	Ext, Robot IDVET	28/03/2025	122	>100 d	7	0-50 d	129	100-200 d	MAG FAST768: 034	80 µl	neat	04/04/2025	Ext, Robot IDVET
5127-31	31	2024-11-26	2024	Automn	11	Beef	10	> 5 years	121	>24months	Female	01/01/2015	Blonde d'Aquitaine	Subclinical	31	pos	neg	neg	neg	neg	ND	ND	5	23.9	no amplification	no amplification	no amplification	no amplification	neg	neg	neg	neg	neg	neg	neg	neg	Ext. Robot IDVET	28/03/2025	122	>100 d	7	0-50 d	129	100-200 d	MAG FAST768: 034	80 µl	neat	04/04/2025	Ext. Robot IDVET
5129-31	31	2024-11-26	2024	Automn	11	Beef	10	> 5 years	121	>24months	Female	01/01/2015	Blonde d'Aquitaine	Subclinical	31	pos	pos	pos	pos	neg	16S-Mex-CMh	DD	5	28.23	32.54	29.78	29.78	no amplification	962	22800	128	neg	2.98318	4.35793	2.10721	neg	Ext, Robot IDVET	28/03/2025	122	>100 d	7	0-50 d	129	100-200 d	MAG FAST768: 034	80 µl	neat	04/04/2025	Ext, Robot IDVET
5136-31	31	2024-11-26	2024	Automn	11	Beef	10	> 5 years	121	>24months	Female	01/01/2015	Blonde d'Aquitaine	Subclinical	31	pos	pos	neg	neg	neg	16S only	discordant - 16S only	5	29.4	36.23	36.07	no amplification	no amplification	< LQ	neg	neg	neg	< LQ	neg	neg	neg	Ext. Robot IDVET	28/03/2025	122	>100 d	7	0-50 d	129	100-200 d	MAG FAST768: 034	80 µl	neat	04/04/2025	Ext. Robot IDVET
5142-31	31	2024-11-26	2024	Automn	11	Beef	9	> 5 years	108	>24months	Female	01/01/2016	Blonde d'Aquitaine	Subclinical	31	pos	neg	neg	neg	neg	ND	ND	5	23.26	no amplification	no amplification	no amplification	no amplification	neg	neg	neg	neg	neg	neg	neg	neg	Ext. Robot IDVET	28/03/2025	122	>100 d	7	0-50 d	129	100-200 d	MAG FAST768: 034	80 µl	neat	04/04/2025	Ext. Robot IDVET
5143-31	31	2024-11-26	2024	Automn	11	Beef	9	> 5 years	108	>24months	Female	01/01/2016	Blonde d'Aquitaine	Subclinical	31	pos	neg	neg	neg	neg	ND	ND	5	23.4	39.41	37.36	37.36	no amplification	7.37	neg	neg	neg	0.867467	neg	neg	neg	Ext, Robot IDVET	28/03/2025	122	>100 d	7	0-50 d	129	100-200 d	MAG FAST768: 034	80 µl	neat	04/04/2025	Ext, Robot IDVET
5145-31	31	2024-11-26	2024	Automn	11	Beef	9	> 5 years	108	>24months	Female	01/01/2016	Blonde d'Aquitaine	Subclinical	31	pos	neg	neg	neg	neg	ND	ND	5	22.93	38.41	no amplification	no amplification	no amplification	neg	neg	neg	neg	neg	neg	neg	neg	Ext. Robot IDVET	28/03/2025	122	>100 d	7	0-50 d	129	100-200 d	MAG FAST768: 034	80 µl	neat	04/04/2025	Ext. Robot IDVET
6028-31	31	2024-11-26	2024	Automn	11	Beef	8	> 5 years	96	>24months	Female	01/01/2017	Blonde d'Aquitaine	Subclinical	31	pos	pos	neg	neg	neg	16S only	discordant - 16S only	5	22.36	32.64	30.52	no amplification	no amplification	303	232	neg	neg	2.48144	2.36549	neg	neg	Ext, Robot IDVET	28/03/2025	122	>100 d	7	0-50 d	129	100-200 d	MAG FAST768: 034	80 µl	neat	04/04/2025	Ext, Robot IDVET
7730-31	31	2024-11-26	2024	Automn	11	Beef	8	> 5 years	96	>24months	Female	01/01/2017	Blonde d'Aquitaine	Subclinical	31	pos	pos	neg	neg	neg	16S only	discordant - 16S only	5	21.93	34.23	32.62	no amplification	no amplification	127	6.73	neg	neg	2.1038	0.828015	neg	neg	Ext, Robot IDVET	28/03/2025	122	>100 d	7	0-50 d	129	100-200 d	MAG FAST768: 034	80 µl	neat	04/04/2025	Ext, Robot IDVET
8224-31	31	2024-11-26	2024	Automn	11	Beef	7	> 5 years	84	>24months	Female	01/01/2018	Blonde d'Aquitaine	Subclinical	31	pos	pos	pos	pos	neg	16S-Mex-CMh	DD	5	21.89	28.31	28.9	28.9	no amplification	7900	159000	186	neg	3.89763	5.2014	2.26951	neg	Ext, Robot IDVET	28/03/2025	122	>100 d	7	0-50 d	129	100-200 d	MAG FAST768: 034	80 µl	neat	04/04/2025	Ext, Robot IDVET
8232-31	31	2024-11-26	2024	Automn	11	Beef	7	> 5 years	84	>24months	Female	01/01/2018	Blonde d'Aquitaine	Subclinical	31	pos	pos	pos	pos	neg	16S-Mex-CMh	DD	5	22.64	31.89	29.39	29.39	no amplification	1330	53900	151	neg	3.12385	4.73159	2.17898	neg	Ext, Robot IDVET	28/03/2025	122	>100 d	7	0-50 d	129	100-200 d	MAG FAST768: 034	80 µl	neat	04/04/2025	Ext, Robot IDVET
9840-31	31	2024-11-26	2024	Automn	11	Beef	15	> 5 years	181	>24months	Female	01/01/2010	Blonde d'Aquitaine	Subclinical	31	pos	neg	neg	neg	neg	ND	ND	5	23.8	no amplification	36.9	36.9	no amplification	neg	neg	neg	neg	neg	neg	neg	neg	Ext. Robot IDVET	28/03/2025	122	>100 d	7	0-50 d	129	100-200 d	MAG FAST768: 034	80 µl	neat	04/04/2025	Ext. Robot IDVET
1815-27	27	2024-01-23	2024	Winter	1	Dairy	3	3 years	33	>24months	Female	28/04/2021	Holstein Fresian	Subclinical	42	pos	pos	pos	pos	neg	16S-Mex-CMh	DD	5	16.08	27.84	28.34	26.78	no amplification	3500	1030	478	neg	3.54407	3.01284	2.67943	neg	Ext, Robot IDVET	03/04/2024	71	50-100 d	5	0-50 d	76	0-100 d	MAG FAST768: 034	80 µl	neat	08/04/2024	Ext, Robot IDVET
1821-27	27	2024-01-23	2024	Winter	1	Dairy	3	3 years	32	>24months	Female	02/06/2021	Holstein Fresian	Subclinical	42	pos	pos	pos	pos	neg	16S-Mex-CMh	DD	5	16.8	28.34	27.94	28.22	no amplification	2700	1410	164	neg	3.43136	3.14922	2.21484	neg	Ext, Robot IDVET	03/04/2024	71	50-100 d	5	0-50 d	76	0-100 d	MAG FAST768: 034	80 µl	neat	08/04/2024	Ext, Robot IDVET
3862-27	27	2024-01-23	2024	Winter	1	Dairy	8	> 5 years	96	>24months	Male	14/03/2016	Aubrac	Subclinical	42	pos	pos	pos	pos	pos	16S-Mex-CMh-Mass	TD	5	18.37	29.76	31.23	28.18	32.5	1300	106	169	27.8	3.11394	2.02531	2.22789	1.44404	Ext, Robot IDVET	03/04/2024	71	50-100 d	5	0-50 d	76	0-100 d	MAG FAST768: 034	80 µl	neat	08/04/2024	Ext, Robot IDVET
5040-27	27	2024-01-23	2024	Winter	1	Dairy	5	4 -5 years	56	>24months	Female	06/06/2019	Crossbred	Subclinical	42	pos	pos	pos	pos	neg	16S-Mex-CMh	DD	5	16.72	26.78	26.45	27.94	no amplification	6000	4560	202	neg	3.77815	3.65896	2.30535	neg	Ext, Robot IDVET	03/04/2024	71	50-100 d	5	0-50 d	76	0-100 d	MAG FAST768: 034	80 µl	neat	08/04/2024	Ext, Robot IDVET
6937-27	27	2024-01-23	2024	Winter	1	Dairy	5	4 -5 years	58	>24months	Female	21/04/2019	Aubrac	Subclinical	42	pos	pos	pos	pos	neg	16S-Mex-CMh	DD	5	18.33	31.45	31.23	30.97	no amplification	540	106	21.1	neg	2.73239	2.02531	1.32428	neg	Ext, Robot IDVET	03/04/2024	71	50-100 d	5	0-50 d	76	0-100 d	MAG FAST768: 034	80 µl	neat	08/04/2024	Ext, Robot IDVET
7701-27	27	2024-01-23	2024	Winter	1	Dairy	2	2 years	29	>24months	Female	03/09/2021	Aubrac	Subclinical	42	pos	pos	pos	pos	neg	16S-Mex-CMh	DD	5	17.8	31.02	29.92	30.8	no amplification	670	298	24	neg	2.82607	2.47422	1.38021	neg	Ext, Robot IDVET	03/04/2024	71	50-100 d	5	0-50 d	76	0-100 d	MAG FAST768: 034	80 µl	neat	08/04/2024	Ext, Robot IDVET
8232-27	27	2024-01-23	2024	Winter	1	Dairy	5	4 -5 years	60	>24months	Female	12/02/2019	Aubrac	Subclinical	42	pos	pos	pos	pos	neg	16S-Mex-CMh	DD	5	16.24	29.67	30.91	28.13	no amplification	1400	137	175	neg	3.14613	2.13672	2.24304	neg	Ext, Robot IDVET	03/04/2024	71	50-100 d	5	0-50 d	76	0-100 d	MAG FAST768: 034	80 µl	neat	08/04/2024	Ext, Robot IDVET
8457-27	27	2024-01-23	2024	Winter	1	Dairy	7	> 5 years	85	>24months	Female	06/02/2017	Aubrac	Subclinical	42	pos	pos	pos	neg	pos	16S-Mex-Mass	DD	5	16.7	31.44	33.13	36.48	32.46	540	< LQ	neg	28.8	2.73239	< LQ	neg	1.45939	Ext, Robot IDVET	03/04/2024	71	50-100 d	5	0-50 d	76	0-100 d	MAG FAST768: 034	80 µl	neat	08/04/2024	Ext, Robot IDVET
8498-27	27	2024-01-23	2024	Winter	1	Dairy	6	> 5 years	74	>24months	Female	26/12/2017	Aubrac	Subclinical	42	pos	pos	pos	pos	neg	16S-Mex-CMh	DD	5	21.7	30.38	31.06	30.52	no amplification	940	122	29.5	neg	2.97313	2.08636	1.46982	neg	Ext, Robot IDVET	03/04/2024	71	50-100 d	5	0-50 d	76	0-100 d	MAG FAST768: 034	80 µl	neat	08/04/2024	Ext, Robot IDVET
9261-27	27	2024-01-23	2024	Winter	1	Dairy	13	> 5 years	156	>24months	Female	19/03/2011	Aubrac	Subclinical	42	pos	pos	neg	neg	neg	16S only	discordant - 16S only	5	18.41	36.63	no amplification	36.61	36.77	< LQ	neg	neg	neg	< LQ	neg	neg	neg	Ext. Robot IDVET	03/04/2024	71	50-100 d	5	0-50 d	76	0-100 d	MAG FAST768: 034	80 µl	neat	08/04/2024	Ext. Robot IDVET
968-27	27	2024-01-23	2024	Winter	1	Dairy	9	> 5 years	112	>24months	Female	12/11/2014	Aubrac	Subclinical	42	pos	pos	pos	pos	neg	16S-Mex-CMh	DD	5	18.72	33.34	34.42	35.75	no amplification	200	< LQ	< LQ	neg	2.30103	< LQ	< LQ	neg	Ext, Robot IDVET	03/04/2024	71	50-100 d	5	0-50 d	76	0-100 d	MAG FAST768: 034	80 µl	neat	08/04/2024	Ext, Robot IDVET
1331-19	19	2024-02-27	2024	Winter	2	Beef	13	> 5 years	158	>24months	Female	11/03/2011	Limousine	Subclinical	42	pos	neg	neg	neg	neg	ND	ND	5	20.98	no amplification	no amplification	no amplification	no amplification	neg	neg	neg	neg	neg	neg	neg	neg	Ext. Robot IDVET	07/05/2024	70	50-100 d	27	0-50 d	97	0-100 d	MAG FAST768: 034	80 µl	neat	03/06/2024	Ext. Robot IDVET
1353-19	19	2024-02-27	2024	Winter	2	Beef	13	> 5 years	157	>24months	Female	17/04/2011	Limousine	Subclinical	42	pos	pos	pos	pos	neg	16S-Mex-CMh	DD	5	22	31.51	35.82	29.48	no amplification	15000	< LQ	87.7	neg	4.17609	< LQ	1.943	neg	Ext, Robot IDVET	07/05/2024	70	50-100 d	27	0-50 d	97	0-100 d	MAG FAST768: 034	80 µl	neat	03/06/2024	Ext, Robot IDVET
207-19	19	2024-02-27	2024	Winter	2	Beef	14	> 5 years	169	>24months	Female	21/04/2010	Limousine	Subclinical	42	pos	pos	neg	pos	neg	16S-CMh	SD	5	20.19	37.52	no amplification	33.37	no amplification	< LQ	neg	< LQ	neg	< LQ	neg	< LQ	neg	Ext. Robot IDVET	07/05/2024	70	50-100 d	27	0-50 d	97	0-100 d	MAG FAST768: 034	80 µl	neat	03/06/2024	Ext. Robot IDVET
320-19	19	2024-02-27	2024	Winter	2	Beef	18	> 5 years	218	>24months	Female	29/03/2006	Limousine	Subclinical	42	pos	pos	pos	neg	neg	16S-Mex	SD	5	21.16	34.67	35.9	no amplification	no amplification	3000	< LQ	neg	neg	3.47712	< LQ	neg	neg	Ext, Robot IDVET	07/05/2024	70	50-100 d	27	0-50 d	97	0-100 d	MAG FAST768: 034	80 µl	neat	03/06/2024	Ext, Robot IDVET
3295-19	19	2024-02-27	2024	Winter	2	Beef	17	> 5 years	207	>24months	Female	13/03/2007	Limousine	Subclinical	42	pos	neg	neg	neg	neg	ND	ND	5	22.13	no amplification	no amplification	no amplification	no amplification	neg	neg	neg	neg	neg	neg	neg	neg	Ext. Robot IDVET	07/05/2024	70	50-100 d	27	0-50 d	97	0-100 d	MAG FAST768: 034	80 µl	neat	03/06/2024	Ext. Robot IDVET
3342-19	19	2024-02-27	2024	Winter	2	Beef	16	> 5 years	196	>24months	Female	17/01/2008	Limousine	Subclinical	42	pos	pos	neg	neg	neg	16S only	discordant - 16S only	5	22.35	36.25	37.1	no amplification	no amplification	< LQ	neg	neg	neg	< LQ	neg	neg	neg	Ext. Robot IDVET	07/05/2024	70	50-100 d	27	0-50 d	97	0-100 d	MAG FAST768: 034	80 µl	neat	03/06/2024	Ext. Robot IDVET
5586-19	19	2024-02-27	2024	Winter	2	Beef	15	> 5 years	183	>24months	Female	19/02/2009	Limousine	Subclinical	42	pos	neg	neg	pos	neg	PCR specific only	discordant - PCR specific only	5	21.67	no amplification	no amplification	35.69	no amplification	neg	neg	< LQ	neg	neg	neg	< LQ	neg	Ext. Robot IDVET	07/05/2024	70	50-100 d	27	0-50 d	97	0-100 d	MAG FAST768: 034	80 µl	neat	03/06/2024	Ext. Robot IDVET
6414-19	19	2024-02-27	2024	Winter	2	Beef	3	3 years	36	>24months	Female	02/03/2021	Limousine	Subclinical	42	pos	neg	neg	neg	neg	ND	ND	5	20.68	no amplification	no amplification	no amplification	no amplification	neg	neg	neg	neg	neg	neg	neg	neg	Ext. Robot IDVET	07/05/2024	70	50-100 d	27	0-50 d	97	0-100 d	MAG FAST768: 034	80 µl	neat	03/06/2024	Ext. Robot IDVET
6609-19	19	2024-02-27	2024	Winter	2	Beef	7	> 5 years	91	>24months	Male	09/09/2016	Limousine	Subclinical	42	pos	neg	neg	neg	neg	ND	ND	5	22.12	38.5	no amplification	36.42	no amplification	neg	neg	neg	neg	neg	neg	neg	neg	Ext. Robot IDVET	07/05/2024	70	50-100 d	27	0-50 d	97	0-100 d	MAG FAST768: 034	80 µl	neat	03/06/2024	Ext. Robot IDVET
7057-19	19	2024-02-27	2024	Winter	2	Beef	6	> 5 years	73	>24months	Female	19/02/2018	Limousine	Subclinical	42	pos	pos	pos	pos	pos	16S-Mex-CMh-Mass	TD	5	20.25	28.49	30.97	35.26	30.31	26000	210	< LQ	384	4.41497	2.32222	< LQ	2.58433	Ext, Robot IDVET	07/05/2024	70	50-100 d	27	0-50 d	97	0-100 d	MAG FAST768: 034	80 µl	neat	03/06/2024	Ext, Robot IDVET
7071-19	19	2024-02-27	2024	Winter	2	Beef	6	> 5 years	73	>24months	Female	25/02/2018	Limousine	Subclinical	42	pos	pos	neg	neg	pos	16S-Mass	SD	5	20.24	30	no amplification	36.95	30.92	21000	neg	neg	265	4.32222	neg	neg	2.42325	Ext, Robot IDVET	07/05/2024	70	50-100 d	27	0-50 d	97	0-100 d	MAG FAST768: 034	80 µl	neat	03/06/2024	Ext, Robot IDVET
7077-19	19	2024-02-27	2024	Winter	2	Beef	7	> 5 years	81	>24months	Female	29/06/2017	Limousine	Subclinical	42	pos	pos	neg	neg	neg	16S only	discordant - 16S only	5	19.88	35.15	no amplification	37.7	36.02	< LQ	neg	neg	neg	< LQ	neg	neg	neg	Ext. Robot IDVET	07/05/2024	70	50-100 d	27	0-50 d	97	0-100 d	MAG FAST768: 034	80 µl	neat	03/06/2024	Ext. Robot IDVET
8024-19	19	2024-02-27	2024	Winter	2	Beef	10	> 5 years	120	>24months	Female	18/04/2014	Limousine	Subclinical	42	pos	pos	pos	neg	neg	16S-Mex	SD	5	20.3	36.47	35.91	36.7	no amplification	< LQ	< LQ	neg	neg	< LQ	< LQ	neg	neg	Ext. Robot IDVET	07/05/2024	70	50-100 d	27	0-50 d	97	0-100 d	MAG FAST768: 034	80 µl	neat	03/06/2024	Ext. Robot IDVET
8025-19	19	2024-02-27	2024	Winter	2	Beef	10	> 5 years	121	>24months	Female	18/03/2014	Limousine	Subclinical	42	pos	pos	neg	pos	neg	16S-CMh	SD	5	22.09	37.12	no amplification	34.87	no amplification	< LQ	neg	< LQ	neg	< LQ	neg	< LQ	neg	Ext. Robot IDVET	07/05/2024	70	50-100 d	27	0-50 d	97	0-100 d	MAG FAST768: 034	80 µl	neat	03/06/2024	Ext. Robot IDVET
8030-19	19	2024-02-27	2024	Winter	2	Beef	10	> 5 years	121	>24months	Female	29/03/2014	Limousine	Subclinical	42	pos	pos	neg	pos	pos	16S-CMh-Mass	DD	5	20.82	25.06	no amplification	33.87	26.72	39000	neg	< LQ	3420	4.59106	neg	< LQ	3.53403	Ext, Robot IDVET	07/05/2024	70	50-100 d	27	0-50 d	97	0-100 d	MAG FAST768: 034	80 µl	neat	03/06/2024	Ext, Robot IDVET
8137-19	19	2024-02-27	2024	Winter	2	Beef	4	4 -5 years	49	>24months	Female	18/02/2020	Limousine	Subclinical	42	pos	pos	neg	pos	neg	16S-CMh	SD	5	19.8	25.85	no amplification	23.84	no amplification	36000	neg	10600	neg	4.5563	neg	4.02531	neg	Ext, Robot IDVET	07/05/2024	70	50-100 d	27	0-50 d	97	0-100 d	MAG FAST768: 034	80 µl	neat	03/06/2024	Ext, Robot IDVET
8150-19	19	2024-02-27	2024	Winter	2	Beef	4	4 -5 years	48	>24months	Female	07/03/2020	Limousine	Subclinical	42	pos	pos	pos	pos	neg	16S-Mex-CMh	DD	5	20.4	28.36	28.26	29.47	no amplification	27000	1720	88.4	neg	4.43136	3.23553	1.94645	neg	Ext, Robot IDVET	07/05/2024	70	50-100 d	27	0-50 d	97	0-100 d	MAG FAST768: 034	80 µl	neat	03/06/2024	Ext, Robot IDVET
8152-19	19	2024-02-27	2024	Winter	2	Beef	4	4 -5 years	48	>24months	Female	07/03/2020	Limousine	Subclinical	42	pos	neg	neg	pos	neg	PCR specific only	discordant - PCR specific only	5	20.79	no amplification	no amplification	33.69	no amplification	neg	neg	< LQ	neg	neg	neg	< LQ	neg	Ext. Robot IDVET	07/05/2024	70	50-100 d	27	0-50 d	97	0-100 d	MAG FAST768: 034	80 µl	neat	03/06/2024	Ext. Robot IDVET
8573-19	19	2024-02-27	2024	Winter	2	Beef	8	> 5 years	101	>24months	Male	01/11/2015	Limousine	Subclinical	42	pos	pos	neg	neg	neg	16S only	discordant - 16S only	5	22.64	36.34	no amplification	no amplification	no amplification	< LQ	neg	neg	neg	< LQ	neg	neg	neg	Ext. Robot IDVET	07/05/2024	70	50-100 d	27	0-50 d	97	0-100 d	MAG FAST768: 034	80 µl	neat	03/06/2024	Ext. Robot IDVET
9140-19	19	2024-02-27	2024	Winter	2	Beef	8	> 5 years	96	>24months	Female	06/04/2016	Limousine	Subclinical	42	pos	pos	pos	pos	neg	16S-Mex-CMh	DD	5	20.41	30.88	32.19	29.44	no amplification	17000	81.4	90.7	neg	4.23045	1.91062	1.95761	neg	Ext, Robot IDVET	07/05/2024	70	50-100 d	27	0-50 d	97	0-100 d	MAG FAST768: 034	80 µl	neat	03/06/2024	Ext, Robot IDVET
9413-19	19	2024-02-27	2024	Winter	2	Beef	5	4 -5 years	60	>24months	Female	18/03/2019	Limousine	Subclinical	42	pos	pos	neg	neg	neg	16S only	discordant - 16S only	5	21.64	33.64	no amplification	no amplification	37.5	6900	neg	neg	neg	3.83885	neg	neg	neg	Ext, Robot IDVET	07/05/2024	70	50-100 d	27	0-50 d	97	0-100 d	MAG FAST768: 034	80 µl	neat	03/06/2024	Ext, Robot IDVET
1147-10	10	2024-01-30	2024	Winter	1	Beef	2	2 years	26	>24months	Male	10/12/2021	Aubrac	Subclinical	42	pos	pos	pos	pos	neg	16S-Mex-CMh	DD	5	19.82	26.85	26.17	27.44	no amplification	2800	8440	428	neg	3.44716	3.92634	2.63144	neg	Ext, Robot IDVET	05/04/2024	66	50-100 d	27	0-50 d	93	0-100 d	MAG FAST768: 034	80 µl	neat	02/05/2024	Ext, Robot IDVET
1249-10	10	2024-01-30	2024	Winter	1	Beef	4	4 -5 years	50	>24months	Female	01/01/2020	Aubrac	Subclinical	42	pos	pos	neg	pos	neg	16S-CMh	SD	5	19.27	29.03	no amplification	25.75	36.75	860	neg	1570	neg	2.9345	neg	3.1959	neg	Ext, Robot IDVET	05/04/2024	66	50-100 d	27	0-50 d	93	0-100 d	MAG FAST768: 034	80 µl	neat	02/05/2024	Ext, Robot IDVET
1389-10	10	2024-01-30	2024	Winter	1	Beef	4	4 -5 years	48	>24months	Female	16/02/2020	Aubrac	Subclinical	42	pos	pos	neg	pos	neg	16S-CMh	SD	5	19.43	29.45	no amplification	26.47	38.09	680	neg	902	neg	2.83251	neg	2.95521	neg	Ext, Robot IDVET	05/04/2024	66	50-100 d	27	0-50 d	93	0-100 d	MAG FAST768: 034	80 µl	neat	02/05/2024	Ext, Robot IDVET
207-10	10	2024-01-30	2024	Winter	1	Beef	3	3 years	38	>24months	Female	09/12/2020	Aubrac	Subclinical	42	pos	neg	neg	neg	neg	ND	ND	5	18.91	no amplification	no amplification	37.3	no amplification	neg	neg	neg	neg	neg	neg	neg	neg	Ext. Robot IDVET	05/04/2024	66	50-100 d	27	0-50 d	93	0-100 d	MAG FAST768: 034	80 µl	neat	02/05/2024	Ext. Robot IDVET
208-10	10	2024-01-30	2024	Winter	1	Beef	3	3 years	38	>24months	Female	09/12/2020	Aubrac	Subclinical	42	pos	pos	pos	pos	neg	16S-Mex-CMh	DD	5	19.28	28.08	31.48	25.24	no amplification	1400	106	2320	neg	3.14613	2.02531	3.36549	neg	Ext, Robot IDVET	05/04/2024	66	50-100 d	27	0-50 d	93	0-100 d	MAG FAST768: 034	80 µl	neat	02/05/2024	Ext, Robot IDVET
211-10	10	2024-01-30	2024	Winter	1	Beef	3	3 years	38	>24months	Female	11/12/2020	Aubrac	Subclinical	42	pos	pos	neg	pos	neg	16S-CMh	SD	5	18.82	31.01	no amplification	27.74	no amplification	290	neg	340	neg	2.4624	neg	2.53148	neg	Ext, Robot IDVET	05/04/2024	66	50-100 d	27	0-50 d	93	0-100 d	MAG FAST768: 034	80 µl	neat	02/05/2024	Ext, Robot IDVET
214-10	10	2024-01-30	2024	Winter	1	Beef	3	3 years	38	>24months	Female	19/12/2020	Aubrac	Subclinical	42	pos	pos	pos	pos	neg	16S-Mex-CMh	DD	5	20.41	27.45	26.71	33.72	no amplification	2000	5410	< LQ	neg	3.30103	3.7332	< LQ	neg	Ext, Robot IDVET	05/04/2024	66	50-100 d	27	0-50 d	93	0-100 d	MAG FAST768: 034	80 µl	neat	02/05/2024	Ext, Robot IDVET
2325-10	10	2024-01-30	2024	Winter	1	Beef	10	> 5 years	121	>24months	Female	09/02/2014	Aubrac	Subclinical	42	pos	pos	pos	pos	neg	16S-Mex-CMh	DD	5	18.58	27.49	26.79	28.56	no amplification	2000	5060	181	neg	3.30103	3.70415	2.25768	neg	Ext, Robot IDVET	05/04/2024	66	50-100 d	27	0-50 d	93	0-100 d	MAG FAST768: 034	80 µl	neat	02/05/2024	Ext, Robot IDVET
2341-10	10	2024-01-30	2024	Winter	1	Beef	10	> 5 years	121	>24months	Female	05/03/2014	Aubrac	Subclinical	42	pos	pos	neg	pos	neg	16S-CMh	SD	5	19.87	34.38	no amplification	31.94	no amplification	46	neg	13.5	neg	1.66276	neg	1.13033	neg	Ext, Robot IDVET	05/04/2024	66	50-100 d	27	0-50 d	93	0-100 d	MAG FAST768: 034	80 µl	neat	02/05/2024	Ext, Robot IDVET
2345-10	10	2024-01-30	2024	Winter	1	Beef	10	> 5 years	120	>24months	Female	22/03/2014	Aubrac	Subclinical	42	pos	pos	pos	pos	pos	16S-Mex-CMh-Mass	TD	5	19.62	29.36	29.71	26.88	33.2	720	457	658	< LQ	2.85733	2.65992	2.81823	< LQ	Ext, Robot IDVET	05/04/2024	66	50-100 d	27	0-50 d	93	0-100 d	MAG FAST768: 034	80 µl	neat	02/05/2024	Ext, Robot IDVET
3499-10	10	2024-01-30	2024	Winter	1	Beef	2	2 years	26	>24months	Female	17/12/2021	Aubrac	Subclinical	42	pos	pos	pos	pos	neg	16S-Mex-CMh	DD	5	19.16	30.58	29.26	33.15	no amplification	370	662	< LQ	neg	2.5682	2.82086	< LQ	neg	Ext, Robot IDVET	05/04/2024	66	50-100 d	27	0-50 d	93	0-100 d	MAG FAST768: 034	80 µl	neat	02/05/2024	Ext, Robot IDVET
3502-10	10	2024-01-30	2024	Winter	1	Beef	2	2 years	25	>24months	Female	29/12/2021	Aubrac	Subclinical	42	pos	pos	pos	pos	pos	16S-Mex-CMh-Mass	TD	5	19.79	28.22	28.49	33.78	30.37	1300	1250	< LQ	335	3.11394	3.09691	< LQ	2.52504	Ext, Robot IDVET	05/04/2024	66	50-100 d	27	0-50 d	93	0-100 d	MAG FAST768: 034	80 µl	neat	02/05/2024	Ext, Robot IDVET
3503-10	10	2024-01-30	2024	Winter	1	Beef	2	2 years	25	>24months	Female	30/12/2021	Aubrac	Subclinical	42	pos	pos	pos	pos	pos	16S-Mex-CMh-Mass	TD	5	18.53	29.78	29.32	35.47	31.37	570	630	< LQ	177	2.75587	2.79934	< LQ	2.24797	Ext, Robot IDVET	05/04/2024	66	50-100 d	27	0-50 d	93	0-100 d	MAG FAST768: 034	80 µl	neat	02/05/2024	Ext, Robot IDVET
4007-10	10	2024-01-30	2024	Winter	1	Beef	13	> 5 years	157	>24months	Female	03/03/2011	Aubrac	Subclinical	42	pos	neg	neg	neg	neg	ND	ND	5	21.06	no amplification	no amplification	no amplification	no amplification	neg	neg	neg	neg	neg	neg	neg	neg	Ext. Robot IDVET	05/04/2024	66	50-100 d	27	0-50 d	93	0-100 d	MAG FAST768: 034	80 µl	neat	02/05/2024	Ext. Robot IDVET
4799-10	10	2024-01-30	2024	Winter	1	Beef	3	3 years	38	>24months	Female	03/12/2020	Aubrac	Subclinical	42	pos	pos	neg	pos	neg	16S-CMh	SD	5	19.64	37.25	no amplification	35.19	no amplification	< LQ	neg	< LQ	neg	< LQ	neg	< LQ	neg	Ext. Robot IDVET	05/04/2024	66	50-100 d	27	0-50 d	93	0-100 d	MAG FAST768: 034	80 µl	neat	02/05/2024	Ext. Robot IDVET
6166-10	10	2024-01-30	2024	Winter	1	Beef	5	4 -5 years	60	>24months	Female	15/02/2019	Aubrac	Subclinical	42	pos	pos	neg	neg	pos	16S-Mass	SD	5	19.08	30.32	no amplification	no amplification	31.16	420	neg	neg	202	2.62325	neg	neg	2.30535	Ext, Robot IDVET	05/04/2024	66	50-100 d	27	0-50 d	93	0-100 d	MAG FAST768: 034	80 µl	neat	02/05/2024	Ext, Robot IDVET
67-10	10	2024-01-30	2024	Winter	1	Beef	2	2 years	26	>24months	Male	23/12/2021	Aubrac	Subclinical	42	pos	pos	neg	pos	neg	16S-CMh	SD	5	18.4	31.38	no amplification	28.48	no amplification	240	neg	193	neg	2.38021	neg	2.28556	neg	Ext, Robot IDVET	05/04/2024	66	50-100 d	27	0-50 d	93	0-100 d	MAG FAST768: 034	80 µl	neat	02/05/2024	Ext, Robot IDVET
8018-10	10	2024-01-30	2024	Winter	1	Beef	8	> 5 years	98	>24months	Female	02/01/2016	Aubrac	Subclinical	42	pos	pos	pos	pos	neg	16S-Mex-CMh	DD	5	19.14	26.06	27.04	33.6	no amplification	4400	4120	< LQ	neg	3.64345	3.6149	< LQ	neg	Ext, Robot IDVET	05/04/2024	66	50-100 d	27	0-50 d	93	0-100 d	MAG FAST768: 034	80 µl	neat	02/05/2024	Ext, Robot IDVET
9018-10	10	2024-01-30	2024	Winter	1	Beef	13	> 5 years	159	>24months	Female	12/01/2011	Aubrac	Subclinical	42	pos	pos	neg	pos	neg	16S-CMh	SD	5	19.32	35.33	no amplification	31.81	no amplification	< LQ	neg	14.9	neg	< LQ	neg	1.173186268412274	neg	Ext. Robot IDVET	05/04/2024	66	50-100 d	27	0-50 d	93	0-100 d	MAG FAST768: 034	80 µl	neat	02/05/2024	Ext. Robot IDVET
9164-10	10	2024-01-30	2024	Winter	1	Beef	10	> 5 years	123	>24months	Female	17/12/2013	Aubrac	Subclinical	42	pos	pos	pos	pos	neg	16S-Mex-CMh	DD	5	18.69	37.28	34.78	34.18	no amplification	< LQ	< LQ	< LQ	neg	< LQ	< LQ	< LQ	neg	Ext. Robot IDVET	05/04/2024	66	50-100 d	27	0-50 d	93	0-100 d	MAG FAST768: 034	80 µl	neat	02/05/2024	Ext. Robot IDVET
7290-21	21	2024-02-28	2024	Winter	2	Beef	4	4 -5 years	45	>24months	Female	10/06/2020	Charolaise	Subclinical	42	pos	pos	pos	pos	neg	16S-Mex-CMh	DD	5	19.47	31.23	32.11	29.45	no amplification	16000	86.6	89.9	neg	4.20412	1.93752	1.95376	neg	Ext, Robot IDVET	07/05/2024	69	50-100 d	27	0-50 d	96	0-100 d	MAG FAST768: 034	80 µl	neat	03/06/2024	Ext, Robot IDVET
8403-21	21	2024-02-28	2024	Winter	2	Beef	2	2 years	27	>24months	Female	26/11/2021	Charolaise	Subclinical	42	pos	pos	pos	pos	neg	16S-Mex-CMh	DD	5	19.54	27.98	28.4	26.07	no amplification	28000	1550	1600	neg	4.44716	3.19033	3.20412	neg	Ext, Robot IDVET	07/05/2024	69	50-100 d	27	0-50 d	96	0-100 d	MAG FAST768: 034	80 µl	neat	03/06/2024	Ext, Robot IDVET
1154-21	21	2024-02-28	2024	Winter	2	Beef	12	> 5 years	146	>24months	Female	11/03/2012	Charolaise	Subclinical	42	pos	pos	pos	pos	neg	16S-Mex-CMh	DD	5	20.8	29.9	34.98	27.23	no amplification	430	< LQ	582	neg	2.63347	< LQ	2.76492	neg	Ext, Robot IDVET	16/05/2024	78	50-100 d	19	0-50 d	97	0-100 d	MAG FAST768: 034	80 µl	neat	04/06/2024	Ext, Robot IDVET
1700-21	21	2024-02-28	2024	Winter	2	Beef	6	> 5 years	76	>24months	Male	13/12/2017	Charolaise	Subclinical	42	pos	pos	neg	pos	pos	16S-CMh-Mass	DD	5	21.77	30.3	no amplification	29.53	32.34	337	neg	87.1	53.5	2.52763	neg	1.94002	1.72835	Ext, Robot IDVET	16/05/2024	78	50-100 d	19	0-50 d	97	0-100 d	MAG FAST768: 034	80 µl	neat	04/06/2024	Ext, Robot IDVET
1707-21	21	2024-02-28	2024	Winter	2	Beef	6	> 5 years	73	>24months	Female	16/03/2018	Charolaise	Subclinical	42	pos	pos	pos	pos	neg	16S-Mex-CMh	DD	5	20.16	27	26.97	30.13	no amplification	2500	4120	53.1	neg	3.39794	3.6149	1.72509	neg	Ext, Robot IDVET	16/05/2024	78	50-100 d	19	0-50 d	97	0-100 d	MAG FAST768: 034	80 µl	neat	04/06/2024	Ext, Robot IDVET
2419-21	21	2024-02-28	2024	Winter	2	Beef	3	3 years	42	>24months	Male	07/09/2020	Charolaise	Subclinical	42	pos	pos	pos	pos	neg	16S-Mex-CMh	DD	5	20.88	28.68	28.77	29.89	no amplification	900	857	64.7	neg	2.95424	2.93298	1.8109	neg	Ext, Robot IDVET	16/05/2024	78	50-100 d	19	0-50 d	97	0-100 d	MAG FAST768: 034	80 µl	neat	04/06/2024	Ext, Robot IDVET
2744-21	21	2024-02-28	2024	Winter	2	Beef	3	3 years	37	>24months	Female	18/02/2021	Charolaise	Subclinical	42	pos	pos	pos	pos	pos	16S-Mex-CMh-Mass	TD	5	19.87	27.31	28.63	27.14	30.34	2070	968	626	221	3.31597	2.98588	2.79657	2.34439	Ext, Robot IDVET	16/05/2024	78	50-100 d	19	0-50 d	97	0-100 d	MAG FAST768: 034	80 µl	neat	04/06/2024	Ext, Robot IDVET
7273-21	21	2024-02-28	2024	Winter	2	Beef	4	4 -5 years	49	>24months	Female	23/02/2020	Charolaise	Subclinical	42	pos	pos	pos	neg	pos	16S-Mex-Mass	DD	5	20.29	27.31	27.2	no amplification	32.77	2070	3370	neg	39.4	3.31597	3.52763	neg	1.5955	Ext, Robot IDVET	16/05/2024	78	50-100 d	19	0-50 d	97	0-100 d	MAG FAST768: 034	80 µl	neat	04/06/2024	Ext, Robot IDVET
7280-21	21	2024-02-28	2024	Winter	2	Beef	4	4 -5 years	49	>24months	Female	03/03/2020	Charolaise	Subclinical	42	pos	pos	neg	pos	neg	16S-CMh	SD	5	20.41	28.44	no amplification	26.44	no amplification	1040	neg	1120	neg	3.01703	neg	3.04922	neg	Ext, Robot IDVET	16/05/2024	78	50-100 d	19	0-50 d	97	0-100 d	MAG FAST768: 034	80 µl	neat	04/06/2024	Ext, Robot IDVET
7296-21	21	2024-02-28	2024	Winter	2	Beef	4	4 -5 years	44	>24months	Female	15/07/2020	Aubrac	Subclinical	42	pos	pos	neg	neg	neg	16S only	discordant - 16S only	5	20.02	37.06	35.7	no amplification	no amplification	< LQ	neg	neg	neg	< LQ	neg	neg	neg	Ext. Robot IDVET	16/05/2024	78	50-100 d	19	0-50 d	97	0-100 d	MAG FAST768: 034	80 µl	neat	04/06/2024	Ext. Robot IDVET
7600-21	21	2024-02-28	2024	Winter	2	Beef	13	> 5 years	152	>24months	Female	25/08/2011	Charolaise	Subclinical	42	pos	pos	pos	neg	neg	16S-Mex	SD	5	21.13	33.14	34.91	36.6	no amplification	60.1	< LQ	neg	neg	1.77887	< LQ	neg	neg	Ext, Robot IDVET	16/05/2024	78	50-100 d	19	0-50 d	97	0-100 d	MAG FAST768: 034	80 µl	neat	04/06/2024	Ext, Robot IDVET
7941-21	21	2024-02-28	2024	Winter	2	Beef	7	> 5 years	85	>24months	Female	28/02/2017	Charolaise	Subclinical	42	pos	pos	pos	pos	neg	16S-Mex-CMh	DD	5	19.67	28.91	32.91	27.2	no amplification	783	23.1	596	neg	2.89376	1.36361	2.77525	neg	Ext, Robot IDVET	16/05/2024	78	50-100 d	19	0-50 d	97	0-100 d	MAG FAST768: 034	80 µl	neat	04/06/2024	Ext, Robot IDVET
8416-21	21	2024-02-28	2024	Winter	2	Beef	2	2 years	26	>24months	Female	06/01/2022	Aubrac	Subclinical	42	pos	pos	pos	pos	neg	16S-Mex-CMh	DD	5	21.21	29.3	29.4	27.85	no amplification	618	494	349	neg	2.79099	2.69373	2.54283	neg	Ext, Robot IDVET	16/05/2024	78	50-100 d	19	0-50 d	97	0-100 d	MAG FAST768: 034	80 µl	neat	04/06/2024	Ext, Robot IDVET
9192-21	21	2024-02-28	2024	Winter	2	Beef	9	> 5 years	104	>24months	Female	11/08/2015	Aubrac	Subclinical	42	pos	pos	neg	pos	pos	16S-CMh-Mass	DD	5	20.28	31.94	no amplification	35.24	32.99	125	neg	< LQ	33.7	2.09691	neg	< LQ	1.52763	Ext, Robot IDVET	16/05/2024	78	50-100 d	19	0-50 d	97	0-100 d	MAG FAST768: 034	80 µl	neat	04/06/2024	Ext, Robot IDVET
1751-14	14	2024-01-24	2024	Winter	1	Beef	6	> 5 years	75	>24months	Female	13/11/2017	Limousine	Subclinical	42	pos	pos	neg	pos	neg	16S-CMh	SD	5	19.81	36.06	no amplification	34.51	35.35	40.6	neg	< LQ	neg	1.60853	neg	< LQ	neg	Ext, Robot IDVET	05/04/2024	72	50-100 d	7	0-50 d	79	0-100 d	MAG FAST768: 034	80 µl	neat	12/04/2024	Ext, Robot IDVET
1753-14	14	2024-01-24	2024	Winter	1	Beef	6	> 5 years	73	>24months	Female	12/01/2018	Limousine	Subclinical	42	pos	pos	pos	neg	neg	16S-Mex	SD	5	19.1	36.04	34.83	37.3	no amplification	< LQ	< LQ	neg	neg	< LQ	< LQ	neg	neg	Ext. Robot IDVET	05/04/2024	72	50-100 d	7	0-50 d	79	0-100 d	MAG FAST768: 034	80 µl	neat	12/04/2024	Ext. Robot IDVET
1870-14	14	2024-01-24	2024	Winter	1	Beef	9	> 5 years	106	>24months	Female	04/05/2015	Limousine	Subclinical	42	pos	neg	neg	neg	neg	ND	ND	5	20.17	no amplification	no amplification	36.49	no amplification	neg	neg	neg	neg	neg	neg	neg	neg	Ext. Robot IDVET	05/04/2024	72	50-100 d	7	0-50 d	79	0-100 d	MAG FAST768: 034	80 µl	neat	12/04/2024	Ext. Robot IDVET
1882-14	14	2024-01-24	2024	Winter	1	Beef	9	> 5 years	104	>24months	Female	22/07/2015	Limousine	Subclinical	42	pos	pos	pos	neg	pos	16S-Mex-Mass	DD	5	19.68	33.48	33.68	36.73	31.5	420	17.4	neg	163	2.62325	1.24055	neg	2.21219	Ext, Robot IDVET	05/04/2024	72	50-100 d	7	0-50 d	79	0-100 d	MAG FAST768: 034	80 µl	neat	12/04/2024	Ext, Robot IDVET
4110-14	14	2024-01-24	2024	Winter	1	Beef	5	4 -5 years	56	>24months	Female	13/06/2019	Limousine	Subclinical	42	pos	pos	neg	pos	neg	16S-CMh	SD	5	19.33	36.27	no amplification	34.14	no amplification	35.7	neg	< LQ	neg	1.55267	neg	< LQ	neg	Ext, Robot IDVET	05/04/2024	72	50-100 d	7	0-50 d	79	0-100 d	MAG FAST768: 034	80 µl	neat	12/04/2024	Ext, Robot IDVET
4117-14	14	2024-01-24	2024	Winter	1	Beef	4	4 -5 years	51	>24months	Female	12/11/2019	Limousine	Subclinical	42	pos	pos	neg	pos	neg	16S-CMh	SD	5	20.03	34.25	no amplification	30.35	no amplification	124	neg	45.8	neg	2.09342	neg	1.66087	neg	Ext, Robot IDVET	05/04/2024	72	50-100 d	7	0-50 d	79	0-100 d	MAG FAST768: 034	80 µl	neat	12/04/2024	Ext, Robot IDVET
4129-14	14	2024-01-24	2024	Winter	1	Beef	4	4 -5 years	45	>24months	Female	27/05/2020	Limousine	Subclinical	42	pos	pos	neg	pos	neg	16S-CMh	SD	5	19.07	32.99	no amplification	29.22	36.84	269	neg	109	neg	2.42975	neg	2.03743	neg	Ext, Robot IDVET	05/04/2024	72	50-100 d	7	0-50 d	79	0-100 d	MAG FAST768: 034	80 µl	neat	12/04/2024	Ext, Robot IDVET
4130-14	14	2024-01-24	2024	Winter	1	Beef	4	4 -5 years	44	>24months	Female	31/05/2020	Limousine	Subclinical	42	pos	pos	pos	neg	neg	16S-Mex	SD	5	18.54	32.8	30.31	36.27	no amplification	730	279	neg	neg	2.86332	2.4456	neg	neg	Ext, Robot IDVET	05/04/2024	72	50-100 d	7	0-50 d	79	0-100 d	MAG FAST768: 034	80 µl	neat	12/04/2024	Ext, Robot IDVET
7645-14	14	2024-01-24	2024	Winter	1	Beef	8	> 5 years	93	>24months	Female	28/05/2016	Limousine	Subclinical	42	pos	neg	neg	neg	neg	ND	ND	5	18.87	no amplification	no amplification	no amplification	no amplification	neg	neg	neg	neg	neg	neg	neg	neg	Ext. Robot IDVET	05/04/2024	72	50-100 d	7	0-50 d	79	0-100 d	MAG FAST768: 034	80 µl	neat	12/04/2024	Ext. Robot IDVET
7650-14	14	2024-01-24	2024	Winter	1	Beef	7	> 5 years	91	>24months	Female	02/08/2016	Limousine	Subclinical	42	pos	pos	pos	pos	neg	16S-Mex-CMh	DD	5	19.2	36.91	34.23	33.99	no amplification	24.1	< LQ	< LQ	neg	1.38202	< LQ	< LQ	neg	Ext, Robot IDVET	05/04/2024	72	50-100 d	7	0-50 d	79	0-100 d	MAG FAST768: 034	80 µl	neat	12/04/2024	Ext, Robot IDVET
8213-14	14	2024-01-24	2024	Winter	1	Beef	2	2 years	30	>24months	Female	14/08/2021	Limousine	Subclinical	42	pos	neg	pos	pos	neg	PCR specific only	discordant - PCR specific only	5	18.89	39.07	31.68	27.28	no amplification	neg	90.3	484	neg	neg	1.9556877503135057	2.6848453616444123	neg	Ext. Robot IDVET	05/04/2024	72	50-100 d	7	0-50 d	79	0-100 d	MAG FAST768: 034	80 µl	neat	12/04/2024	Ext. Robot IDVET
8217-14	14	2024-01-24	2024	Winter	1	Beef	2	2 years	27	>24months	Female	23/10/2021	Limousine	Subclinical	42	pos	pos	pos	neg	neg	16S-Mex	SD	5	18.96	34.7	30.06	no amplification	no amplification	160	343	neg	neg	2.20412	2.53529	neg	neg	Ext, Robot IDVET	05/04/2024	72	50-100 d	7	0-50 d	79	0-100 d	MAG FAST768: 034	80 µl	neat	12/04/2024	Ext, Robot IDVET
8218-14	14	2024-01-24	2024	Winter	1	Beef	2	2 years	27	>24months	Female	23/10/2021	Limousine	Subclinical	42	pos	pos	pos	pos	neg	16S-Mex-CMh	DD	5	20.28	33.55	26.62	28.29	no amplification	400	5820	223	neg	2.60206	3.76492	2.3483	neg	Ext, Robot IDVET	05/04/2024	72	50-100 d	7	0-50 d	79	0-100 d	MAG FAST768: 034	80 µl	neat	12/04/2024	Ext, Robot IDVET
8220-14	14	2024-01-24	2024	Winter	1	Beef	2	2 years	27	>24months	Female	05/11/2021	Limousine	Subclinical	42	pos	pos	pos	pos	neg	16S-Mex-CMh	DD	5	18.89	29.29	27.31	29.13	no amplification	13000	3300	117	neg	4.11394	3.51851	2.06819	neg	Ext, Robot IDVET	05/04/2024	72	50-100 d	7	0-50 d	79	0-100 d	MAG FAST768: 034	80 µl	neat	12/04/2024	Ext, Robot IDVET
8221-14	14	2024-01-24	2024	Winter	1	Beef	2	2 years	27	>24months	Female	06/11/2021	Limousine	Subclinical	42	pos	pos	pos	pos	neg	16S-Mex-CMh	DD	5	18.6	30.19	32.23	26.88	no amplification	1500	57.4	658	neg	3.17609	1.75891	2.81823	neg	Ext, Robot IDVET	05/04/2024	72	50-100 d	7	0-50 d	79	0-100 d	MAG FAST768: 034	80 µl	neat	12/04/2024	Ext, Robot IDVET
8222-14	14	2024-01-24	2024	Winter	1	Beef	2	2 years	27	>24months	Female	15/11/2021	Limousine	Subclinical	42	pos	pos	pos	pos	neg	16S-Mex-CMh	DD	5	19.03	30.56	26.12	28.86	no amplification	4500	8790	144	neg	3.65321	3.94399	2.15836	neg	Ext, Robot IDVET	05/04/2024	72	50-100 d	7	0-50 d	79	0-100 d	MAG FAST768: 034	80 µl	neat	12/04/2024	Ext, Robot IDVET
8441-14	14	2024-01-24	2024	Winter	1	Beef	3	3 years	39	>24months	Female	02/11/2020	Limousine	Subclinical	42	pos	pos	pos	neg	neg	16S-Mex	SD	5	19.35	34.48	30.05	no amplification	no amplification	190	346	neg	neg	2.27875	2.53908	neg	neg	Ext, Robot IDVET	05/04/2024	72	50-100 d	7	0-50 d	79	0-100 d	MAG FAST768: 034	80 µl	neat	12/04/2024	Ext, Robot IDVET
8445-14	14	2024-01-24	2024	Winter	1	Beef	3	3 years	38	>24months	Female	14/12/2020	Limousine	Subclinical	42	pos	pos	pos	neg	neg	16S-Mex	SD	5	18.43	36.87	29.54	37.19	no amplification	< LQ	526	neg	neg	< LQ	2.7209857441537393	neg	neg	Ext. Robot IDVET	05/04/2024	72	50-100 d	7	0-50 d	79	0-100 d	MAG FAST768: 034	80 µl	neat	12/04/2024	Ext. Robot IDVET
2247-12	12	2024-01-31	2024	Winter	1	Beef	3	3 years	42	>24months	Female	24/08/2020	Limousine	Subclinical	42	pos	pos	neg	pos	neg	16S-CMh	SD	5	19.99	28.46	no amplification	28.03	37.95	2500	neg	272	neg	3.39794	neg	2.43457	neg	Ext, Robot IDVET	05/04/2024	65	50-100 d	31	0-50 d	96	0-100 d	MAG FAST768: 034	80 µl	neat	06/05/2024	Ext, Robot IDVET
2257-12	12	2024-01-31	2024	Winter	1	Beef	3	3 years	42	>24months	Female	28/08/2020	Limousine	Subclinical	42	pos	pos	pos	pos	neg	16S-Mex-CMh	DD	5	18.53	27.46	31.96	32.59	no amplification	4300	71.7	< LQ	neg	3.63347	1.85552	< LQ	neg	Ext, Robot IDVET	05/04/2024	65	50-100 d	31	0-50 d	96	0-100 d	MAG FAST768: 034	80 µl	neat	06/05/2024	Ext, Robot IDVET
2287-12	12	2024-01-31	2024	Winter	1	Beef	3	3 years	40	>24months	Female	13/10/2020	Limousine	Subclinical	42	pos	pos	pos	pos	neg	16S-Mex-CMh	DD	5	19.59	27	31	31.88	35.91	5500	158	14.1	neg	3.74036	2.19866	1.14922	neg	Ext, Robot IDVET	05/04/2024	65	50-100 d	31	0-50 d	96	0-100 d	MAG FAST768: 034	80 µl	neat	06/05/2024	Ext, Robot IDVET
310-12	12	2024-01-31	2024	Winter	1	Beef	5	4 -5 years	66	>24months	Female	24/08/2018	Limousine	Subclinical	42	pos	pos	neg	pos	neg	16S-CMh	SD	5	18.57	30.74	no amplification	30.81	no amplification	720	neg	32.2	neg	2.85733	neg	1.50786	neg	Ext, Robot IDVET	05/04/2024	65	50-100 d	31	0-50 d	96	0-100 d	MAG FAST768: 034	80 µl	neat	06/05/2024	Ext, Robot IDVET
3223-12	12	2024-01-31	2024	Winter	1	Beef	3	3 years	38	>24months	Female	09/12/2020	Limousine	Subclinical	42	pos	pos	pos	pos	neg	16S-Mex-CMh	DD	5	19.11	24	27.76	26.79	no amplification	26000	2280	705	neg	4.41497	3.35793	2.84819	neg	Ext, Robot IDVET	05/04/2024	65	50-100 d	31	0-50 d	96	0-100 d	MAG FAST768: 034	80 µl	neat	06/05/2024	Ext, Robot IDVET
324-12	12	2024-01-31	2024	Winter	1	Beef	5	4 -5 years	66	>24months	Female	29/08/2018	Limousine	Subclinical	42	pos	pos	neg	pos	neg	16S-CMh	SD	5	22.88	33.02	no amplification	34.53	no amplification	210	neg	< LQ	neg	2.32222	neg	< LQ	neg	Ext, Robot IDVET	05/04/2024	65	50-100 d	31	0-50 d	96	0-100 d	MAG FAST768: 034	80 µl	neat	06/05/2024	Ext, Robot IDVET
3336-12	12	2024-01-31	2024	Winter	1	Beef	7	> 5 years	91	>24months	Female	21/08/2016	Limousine	Subclinical	42	pos	pos	neg	neg	neg	16S only	discordant - 16S only	5	18.97	31.7	no amplification	no amplification	no amplification	nd	neg	neg	neg	nd	neg	neg	neg	Ext. Robot IDVET	05/04/2024	65	50-100 d	31	0-50 d	96	0-100 d	MAG FAST768: 034	80 µl	neat	06/05/2024	Ext. Robot IDVET
3784-12	12	2024-01-31	2024	Winter	1	Beef	9	> 5 years	113	>24months	Female	29/10/2014	Limousine	Subclinical	42	pos	pos	pos	pos	neg	16S-Mex-CMh	DD	5	19.08	26.37	29.89	28.73	36.17	7800	394	159	neg	3.89209	2.5955	2.2014	neg	Ext, Robot IDVET	05/04/2024	65	50-100 d	31	0-50 d	96	0-100 d	MAG FAST768: 034	80 µl	neat	06/05/2024	Ext, Robot IDVET
4675-12	12	2024-01-31	2024	Winter	1	Beef	4	4 -5 years	54	>24months	Female	24/08/2019	Limousine	Subclinical	42	pos	pos	pos	pos	pos	16S-Mex-CMh-Mass	TD	5	18.63	24.07	30.11	35.56	28.74	27000	329	< LQ	952	4.43136	2.5172	< LQ	2.97864	Ext, Robot IDVET	05/04/2024	65	50-100 d	31	0-50 d	96	0-100 d	MAG FAST768: 034	80 µl	neat	06/05/2024	Ext, Robot IDVET
4712-12	12	2024-01-31	2024	Winter	1	Beef	4	4 -5 years	53	>24months	Female	17/09/2019	Limousine	Subclinical	42	pos	pos	pos	neg	pos	16S-Mex-Mass	DD	5	18.75	25.36	29.83	no amplification	30.67	13000	414	neg	277	4.11394	2.617	neg	2.44248	Ext, Robot IDVET	05/04/2024	65	50-100 d	31	0-50 d	96	0-100 d	MAG FAST768: 034	80 µl	neat	06/05/2024	Ext, Robot IDVET
4716-12	12	2024-01-31	2024	Winter	1	Beef	4	4 -5 years	53	>24months	Female	26/09/2019	Limousine	Subclinical	42	pos	neg	neg	neg	neg	ND	ND	5	19.61	no amplification	no amplification	36.02	no amplification	neg	neg	neg	neg	neg	neg	neg	neg	Ext. Robot IDVET	05/04/2024	65	50-100 d	31	0-50 d	96	0-100 d	MAG FAST768: 034	80 µl	neat	06/05/2024	Ext. Robot IDVET
5540-12	12	2024-01-31	2024	Winter	1	Beef	8	> 5 years	99	>24months	Female	05/12/2015	Limousine	Subclinical	42	pos	pos	pos	pos	neg	16S-Mex-CMh	DD	5	19.57	29.4	32.47	34.66	no amplification	1500	47.1	< LQ	neg	3.17609	1.67302	< LQ	neg	Ext, Robot IDVET	05/04/2024	65	50-100 d	31	0-50 d	96	0-100 d	MAG FAST768: 034	80 µl	neat	06/05/2024	Ext, Robot IDVET
7036-12	12	2024-01-31	2024	Winter	1	Beef	3	3 years	42	>24months	Male	03/09/2020	Limousine	Subclinical	42	pos	pos	pos	pos	neg	16S-Mex-CMh	DD	5	17.18	28.37	32.31	29.17	no amplification	2600	53.7	113	neg	3.41497	1.72997	2.05308	neg	Ext, Robot IDVET	05/04/2024	65	50-100 d	31	0-50 d	96	0-100 d	MAG FAST768: 034	80 µl	neat	06/05/2024	Ext, Robot IDVET
7187-12	12	2024-01-31	2024	Winter	1	Beef	2	2 years	30	>24months	Female	29/08/2021	Limousine	Subclinical	42	pos	pos	pos	pos	neg	16S-Mex-CMh	DD	5	18.91	29.33	30.8	30.21	no amplification	1600	186	51	neg	3.20412	2.26951	1.70757	neg	Ext, Robot IDVET	05/04/2024	65	50-100 d	31	0-50 d	96	0-100 d	MAG FAST768: 034	80 µl	neat	06/05/2024	Ext, Robot IDVET
7222-12	12	2024-01-31	2024	Winter	1	Beef	2	2 years	29	>24months	Female	09/09/2021	Limousine	Subclinical	42	pos	pos	pos	pos	neg	16S-Mex-CMh	DD	5	21.28	25.83	30.4	35.35	no amplification	10000	259	< LQ	neg	4	2.4133	< LQ	neg	Ext, Robot IDVET	05/04/2024	65	50-100 d	31	0-50 d	96	0-100 d	MAG FAST768: 034	80 µl	neat	06/05/2024	Ext, Robot IDVET
7229-12	12	2024-01-31	2024	Winter	1	Beef	2	2 years	29	>24months	Female	13/09/2021	Limousine	Subclinical	42	pos	neg	pos	pos	neg	PCR specific only	discordant - PCR specific only	5	19.78	29.25	29.25	29.69	no amplification	1600	668	76	neg	3.20412	2.82478	1.88081	neg	Ext, Robot IDVET	05/04/2024	65	50-100 d	31	0-50 d	96	0-100 d	MAG FAST768: 034	80 µl	neat	06/05/2024	Ext, Robot IDVET
7241-12	12	2024-01-31	2024	Winter	1	Beef	2	2 years	29	>24months	Female	24/09/2021	Limousine	Subclinical	42	pos	pos	pos	pos	neg	16S-Mex-CMh	DD	5	19.45	25.37	28.35	30.75	no amplification	13000	1400	33.7	neg	4.11394	3.14613	1.52763	neg	Ext, Robot IDVET	05/04/2024	65	50-100 d	31	0-50 d	96	0-100 d	MAG FAST768: 034	80 µl	neat	06/05/2024	Ext, Robot IDVET
7242-12	12	2024-01-31	2024	Winter	1	Beef	2	2 years	29	>24months	Female	26/09/2021	Limousine	Subclinical	42	pos	pos	pos	pos	pos	16S-Mex-CMh-Mass	TD	5	19	27.38	31.05	29.41	33.3	4500	152	94.3	< LQ	3.65321	2.18184	1.97451	< LQ	Ext, Robot IDVET	05/04/2024	65	50-100 d	31	0-50 d	96	0-100 d	MAG FAST768: 034	80 µl	neat	06/05/2024	Ext, Robot IDVET
8749-12	12	2024-01-31	2024	Winter	1	Beef	4	4 -5 years	46	>24months	Male	09/04/2020	Limousine	Subclinical	42	pos	pos	pos	pos	neg	16S-Mex-CMh	DD	5	19.42	22.8	26.2	31.4	no amplification	54000	8230	20.5	neg	4.73239	3.9154	1.31175	neg	Ext, Robot IDVET	05/04/2024	65	50-100 d	31	0-50 d	96	0-100 d	MAG FAST768: 034	80 µl	neat	06/05/2024	Ext, Robot IDVET
9557-12	12	2024-01-31	2024	Winter	1	Beef	8	> 5 years	103	>24months	Female	17/08/2015	Limousine	Subclinical	42	pos	neg	neg	neg	neg	ND	ND	5	18.56	no amplification	36.25	no amplification	no amplification	neg	neg	neg	neg	neg	neg	neg	neg	Ext. Robot IDVET	05/04/2024	65	50-100 d	31	0-50 d	96	0-100 d	MAG FAST768: 034	80 µl	neat	06/05/2024	Ext. Robot IDVET
9577-12	12	2024-01-31	2024	Winter	1	Beef	8	> 5 years	102	>24months	Female	03/09/2015	Limousine	Subclinical	42	pos	pos	pos	neg	neg	16S-Mex	SD	5	19.34	26.91	33.69	30.06	37.03	5500	17.2	57.2	4.71	3.74036	1.23553	1.7574	0.673021	Ext, Robot IDVET	05/04/2024	65	50-100 d	31	0-50 d	96	0-100 d	MAG FAST768: 034	80 µl	neat	06/05/2024	Ext, Robot IDVET
2722-4	4	2023-09-19	2023	Automn	9	Dairy	0	0 -1 year	2	0-6 months	Female	19/07/2023	Holstein Fresian	Subclinical	7	pos	neg	neg	neg	neg	ND	ND	5	17.75	no amplification	no amplification	no amplification	no amplification	neg	neg	neg	neg	neg	neg	neg	neg	Ext. Robot IDVET	29/09/2023	10	0-50 d	4	0-50 d	14	0-100 d	MAG FAST768: 034	80 µl	neat	03/10/2023	Ext. Robot IDVET
4941-4	4	2023-09-19	2023	Automn	9	Dairy	0	0 -1 year	0	0-6 months	Female	06/09/2023	Holstein Fresian	Subclinical	7	pos	neg	neg	neg	neg	ND	ND	5	17.39	no amplification	no amplification	no amplification	no amplification	neg	neg	neg	neg	neg	neg	neg	neg	Ext. Robot IDVET	29/09/2023	10	0-50 d	4	0-50 d	14	0-100 d	MAG FAST768: 034	80 µl	neat	03/10/2023	Ext. Robot IDVET
4942-4	4	2023-09-19	2023	Automn	9	Dairy	0	0 -1 year	0	0-6 months	Female	11/09/2023	Holstein Fresian	Subclinical	7	pos	neg	neg	neg	neg	ND	ND	5	15.94	39.61	no amplification	no amplification	no amplification	neg	neg	neg	neg	neg	neg	neg	neg	Ext. Robot IDVET	29/09/2023	10	0-50 d	4	0-50 d	14	0-100 d	MAG FAST768: 034	80 µl	neat	03/10/2023	Ext. Robot IDVET
4944-4	4	2023-09-19	2023	Automn	9	Dairy	0	0 -1 year	0	0-6 months	Female	17/09/2023	Holstein Fresian	Subclinical	7	pos	neg	neg	neg	neg	ND	ND	5	17.23	no amplification	no amplification	no amplification	no amplification	neg	neg	neg	neg	neg	neg	neg	neg	Ext. Robot IDVET	29/09/2023	10	0-50 d	4	0-50 d	14	0-100 d	MAG FAST768: 034	80 µl	neat	03/10/2023	Ext. Robot IDVET
1079-4	4	2023-09-19	2023	Automn	9	Dairy	3	3 years	36	>24months	Female	10/10/2020	Holstein Fresian	Subclinical	7	pos	pos	pos	pos	neg	16S-Mex-CMh	DD	5	22.57	32.54	31.94	30.22	no amplification	nd	nd	nd	neg	nd	nd	nd	neg	Ext. Robot IDVET	13/10/2023	24	0-50 d	3	0-50 d	27	0-100 d	MAG FAST768: 034	80 µl	neat	16/10/2023	Ext. Robot IDVET
1084-4	4	2023-09-19	2023	Automn	9	Dairy	3	3 years	35	>24months	Female	04/11/2020	Holstein Fresian	Subclinical	7	pos	pos	pos	pos	neg	16S-Mex-CMh	DD	5	17.25	28.29	27.87	28.75	no amplification	nd	nd	nd	neg	nd	nd	nd	neg	Ext. Robot IDVET	13/10/2023	24	0-50 d	3	0-50 d	27	0-100 d	MAG FAST768: 034	80 µl	neat	16/10/2023	Ext. Robot IDVET
1087-4	4	2023-09-19	2023	Automn	9	Dairy	3	3 years	35	>24months	Female	18/11/2020	Holstein Fresian	Subclinical	7	pos	pos	neg	pos	neg	16S-CMh	SD	5	18.94	32.85	no amplification	28.99	no amplification	nd	neg	nd	neg	nd	neg	nd	neg	Ext. Robot IDVET	13/10/2023	24	0-50 d	3	0-50 d	27	0-100 d	MAG FAST768: 034	80 µl	neat	16/10/2023	Ext. Robot IDVET
1092-4	4	2023-09-19	2023	Automn	9	Dairy	3	3 years	32	>24months	Female	22/01/2021	Holstein Fresian	Subclinical	7	pos	neg	neg	neg	neg	ND	ND	5	19.83	no amplification	no amplification	no amplification	no amplification	neg	neg	neg	neg	neg	neg	neg	neg	Ext. Robot IDVET	13/10/2023	24	0-50 d	3	0-50 d	27	0-100 d	MAG FAST768: 034	80 µl	neat	16/10/2023	Ext. Robot IDVET
1095-4	4	2023-09-19	2023	Automn	9	Dairy	3	3 years	32	>24months	Female	23/01/2021	Holstein Fresian	Subclinical	7	pos	neg	pos	pos	pos	PCR specific only	discordant - PCR specific only	5	18.37	no amplification	31.79	31.68	31.55	neg	nd	nd	nd	neg	nd	nd	nd	Ext. Robot IDVET	13/10/2023	24	0-50 d	3	0-50 d	27	0-100 d	MAG FAST768: 034	80 µl	neat	16/10/2023	Ext. Robot IDVET
1099-4	4	2023-09-19	2023	Automn	9	Dairy	3	3 years	31	>24months	Female	12/03/2021	Holstein Fresian	Subclinical	7	pos	neg	neg	neg	neg	ND	ND	5	17.8	no amplification	no amplification	no amplification	no amplification	neg	neg	neg	neg	neg	neg	neg	neg	Ext. Robot IDVET	13/10/2023	24	0-50 d	3	0-50 d	27	0-100 d	MAG FAST768: 034	80 µl	neat	16/10/2023	Ext. Robot IDVET
1103-4	4	2023-09-19	2023	Automn	9	Dairy	2	2 years	30	>24months	Female	11/04/2021	Holstein Fresian	Subclinical	7	pos	pos	pos	pos	neg	16S-Mex-CMh	DD	5	18.7	29.2	27.05	29.42	no amplification	nd	nd	nd	neg	nd	nd	nd	neg	Ext. Robot IDVET	13/10/2023	24	0-50 d	3	0-50 d	27	0-100 d	MAG FAST768: 034	80 µl	neat	16/10/2023	Ext. Robot IDVET
1107-4	4	2023-09-19	2023	Automn	9	Dairy	2	2 years	29	>24months	Female	29/04/2021	Holstein Fresian	Subclinical	7	pos	pos	pos	pos	pos	16S-Mex-CMh-Mass	TD	5	16.79	30.85	31.93	29.96	33.16	nd	nd	nd	nd	nd	nd	nd	nd	Ext. Robot IDVET	13/10/2023	24	0-50 d	3	0-50 d	27	0-100 d	MAG FAST768: 034	80 µl	neat	16/10/2023	Ext. Robot IDVET
1112-4	4	2023-09-19	2023	Automn	9	Dairy	2	2 years	28	>24months	Female	29/05/2021	Holstein Fresian	Subclinical	7	pos	pos	pos	pos	pos	16S-Mex-CMh-Mass	TD	5	18.26	25.28	28.87	26.26	27.71	nd	nd	nd	nd	nd	nd	nd	nd	Ext. Robot IDVET	13/10/2023	24	0-50 d	3	0-50 d	27	0-100 d	MAG FAST768: 034	80 µl	neat	16/10/2023	Ext. Robot IDVET
1113-4	4	2023-09-19	2023	Automn	9	Dairy	2	2 years	28	>24months	Female	07/06/2021	Holstein Fresian	Subclinical	7	pos	pos	pos	neg	neg	16S-Mex	SD	5	16.98	28.78	29.7	no amplification	no amplification	nd	nd	neg	neg	nd	nd	neg	neg	Ext. Robot IDVET	13/10/2023	24	0-50 d	3	0-50 d	27	0-100 d	MAG FAST768: 034	80 µl	neat	16/10/2023	Ext. Robot IDVET
1117-4	4	2023-09-19	2023	Automn	9	Dairy	2	2 years	26	>24months	Female	05/08/2021	Holstein Fresian	Subclinical	7	pos	pos	pos	pos	neg	16S-Mex-CMh	DD	5	16.72	29.33	29.12	30.03	no amplification	nd	nd	nd	neg	nd	nd	nd	neg	Ext. Robot IDVET	13/10/2023	24	0-50 d	3	0-50 d	27	0-100 d	MAG FAST768: 034	80 µl	neat	16/10/2023	Ext. Robot IDVET
1118-4	4	2023-09-19	2023	Automn	9	Dairy	2	2 years	26	>24months	Female	11/08/2021	Holstein Fresian	Subclinical	7	pos	pos	pos	pos	neg	16S-Mex-CMh	DD	5	17.71	27.63	26.82	29.96	no amplification	nd	nd	nd	neg	nd	nd	nd	neg	Ext. Robot IDVET	13/10/2023	24	0-50 d	3	0-50 d	27	0-100 d	MAG FAST768: 034	80 µl	neat	16/10/2023	Ext. Robot IDVET
1122-4	4	2023-09-19	2023	Automn	9	Dairy	2	2 years	25	>24months	Female	04/09/2021	Holstein Fresian	Subclinical	7	pos	pos	pos	pos	neg	16S-Mex-CMh	DD	5	17.97	29.96	29.62	28.87	no amplification	nd	nd	nd	neg	nd	nd	nd	neg	Ext. Robot IDVET	13/10/2023	24	0-50 d	3	0-50 d	27	0-100 d	MAG FAST768: 034	80 µl	neat	16/10/2023	Ext. Robot IDVET
1123-4	4	2023-09-19	2023	Automn	9	Dairy	2	2 years	24	18 months-24 months	Female	17/09/2021	Holstein Fresian	Subclinical	7	pos	pos	pos	pos	neg	16S-Mex-CMh	DD	5	18.43	26.33	27.06	27.65	no amplification	nd	nd	nd	neg	nd	nd	nd	neg	Ext. Robot IDVET	13/10/2023	24	0-50 d	3	0-50 d	27	0-100 d	MAG FAST768: 034	80 µl	neat	16/10/2023	Ext. Robot IDVET
1124-4	4	2023-09-19	2023	Automn	9	Dairy	3	3 years	32	>24months	Female	19/01/2021	Holstein Fresian	Subclinical	7	pos	pos	pos	pos	pos	16S-Mex-CMh-Mass	TD	5	18.66	28.28	29.2	28.82	34	nd	nd	nd	nd	nd	nd	nd	nd	Ext. Robot IDVET	13/10/2023	24	0-50 d	3	0-50 d	27	0-100 d	MAG FAST768: 034	80 µl	neat	16/10/2023	Ext. Robot IDVET
2084-4	4	2023-09-19	2023	Automn	9	Dairy	7	> 5 years	88	>24months	Female	20/06/2016	Holstein Fresian	Subclinical	7	pos	pos	pos	neg	neg	16S-Mex	SD	5	18.2	31.19	32.61	no amplification	no amplification	nd	nd	neg	neg	nd	nd	neg	neg	Ext. Robot IDVET	13/10/2023	24	0-50 d	3	0-50 d	27	0-100 d	MAG FAST768: 034	80 µl	neat	16/10/2023	Ext. Robot IDVET
2106-4	4	2023-09-19	2023	Automn	9	Dairy	7	> 5 years	84	>24months	Female	23/10/2016	Holstein Fresian	Subclinical	7	pos	pos	pos	pos	neg	16S-Mex-CMh	DD	5	17.34	31.67	33.99	30.54	no amplification	nd	nd	nd	neg	nd	nd	nd	neg	Ext. Robot IDVET	13/10/2023	24	0-50 d	3	0-50 d	27	0-100 d	MAG FAST768: 034	80 µl	neat	16/10/2023	Ext. Robot IDVET
2108-4	4	2023-09-19	2023	Automn	9	Dairy	7	> 5 years	84	>24months	Female	04/11/2016	Holstein Fresian	Subclinical	7	pos	pos	neg	neg	neg	16S only	discordant - 16S only	5	17.27	34.96	35.07	no amplification	no amplification	nd	neg	neg	neg	nd	neg	neg	neg	Ext. Robot IDVET	13/10/2023	24	0-50 d	3	0-50 d	27	0-100 d	MAG FAST768: 034	80 µl	neat	16/10/2023	Ext. Robot IDVET
2113-4	4	2023-09-19	2023	Automn	9	Dairy	7	> 5 years	83	>24months	Female	30/11/2016	Holstein Fresian	Subclinical	7	pos	pos	pos	neg	neg	16S-Mex	SD	5	20.55	30.62	33.69	34.89	no amplification	nd	nd	neg	neg	nd	nd	neg	neg	Ext. Robot IDVET	13/10/2023	24	0-50 d	3	0-50 d	27	0-100 d	MAG FAST768: 034	80 µl	neat	16/10/2023	Ext. Robot IDVET
2144-4	4	2023-09-19	2023	Automn	9	Dairy	4	4 -5 years	51	>24months	Female	21/07/2019	Holstein Fresian	Subclinical	7	pos	pos	pos	pos	neg	16S-Mex-CMh	DD	5	17.89	29.73	34.08	28.05	no amplification	nd	nd	nd	neg	nd	nd	nd	neg	Ext. Robot IDVET	13/10/2023	24	0-50 d	3	0-50 d	27	0-100 d	MAG FAST768: 034	80 µl	neat	16/10/2023	Ext. Robot IDVET
2148-4	4	2023-09-19	2023	Automn	9	Dairy	4	4 -5 years	50	>24months	Female	21/08/2019	Holstein Fresian	Subclinical	7	pos	neg	neg	neg	neg	ND	ND	5	19.05	no amplification	no amplification	no amplification	no amplification	neg	neg	neg	neg	neg	neg	neg	neg	Ext. Robot IDVET	13/10/2023	24	0-50 d	3	0-50 d	27	0-100 d	MAG FAST768: 034	80 µl	neat	16/10/2023	Ext. Robot IDVET
2149-4	4	2023-09-19	2023	Automn	9	Dairy	4	4 -5 years	49	>24months	Female	04/09/2019	Holstein Fresian	Subclinical	7	pos	pos	pos	pos	neg	16S-Mex-CMh	DD	5	19.29	29.31	29.6	29.58	no amplification	nd	nd	nd	neg	nd	nd	nd	neg	Ext. Robot IDVET	13/10/2023	24	0-50 d	3	0-50 d	27	0-100 d	MAG FAST768: 034	80 µl	neat	16/10/2023	Ext. Robot IDVET
2150-4	4	2023-09-19	2023	Automn	9	Dairy	4	4 -5 years	48	>24months	Female	20/10/2019	Holstein Fresian	Subclinical	7	pos	pos	pos	neg	neg	16S-Mex	SD	5	18.89	28.53	28.9	no amplification	no amplification	nd	nd	neg	neg	nd	nd	neg	neg	Ext. Robot IDVET	13/10/2023	24	0-50 d	3	0-50 d	27	0-100 d	MAG FAST768: 034	80 µl	neat	16/10/2023	Ext. Robot IDVET
2684-4	4	2023-09-19	2023	Automn	9	Dairy	1	0 -1 year	11	6-12 months	Female	30/10/2022	Holstein Fresian	Subclinical	7	pos	neg	neg	neg	neg	ND	ND	5	19.05	38.58	no amplification	no amplification	no amplification	neg	neg	neg	neg	neg	neg	neg	neg	Ext. Robot IDVET	13/10/2023	24	0-50 d	3	0-50 d	27	0-100 d	MAG FAST768: 034	80 µl	neat	16/10/2023	Ext. Robot IDVET
2686-4	4	2023-09-19	2023	Automn	9	Dairy	1	0 -1 year	10	6-12 months	Female	10/11/2022	Holstein Fresian	Subclinical	7	pos	pos	pos	pos	neg	16S-Mex-CMh	DD	5	17.96	29.31	30	27.42	no amplification	nd	nd	nd	neg	nd	nd	nd	neg	Ext. Robot IDVET	13/10/2023	24	0-50 d	3	0-50 d	27	0-100 d	MAG FAST768: 034	80 µl	neat	16/10/2023	Ext. Robot IDVET
2687-4	4	2023-09-19	2023	Automn	9	Dairy	1	0 -1 year	10	6-12 months	Female	10/11/2022	Holstein Fresian	Subclinical	7	pos	pos	neg	neg	pos	16S-Mass	SD	5	16.56	33.25	no amplification	no amplification	33.81	nd	neg	neg	nd	nd	neg	neg	nd	Ext. Robot IDVET	13/10/2023	24	0-50 d	3	0-50 d	27	0-100 d	MAG FAST768: 034	80 µl	neat	16/10/2023	Ext. Robot IDVET
2695-4	4	2023-09-19	2023	Automn	9	Dairy	1	0 -1 year	10	6-12 months	Female	03/12/2022	Holstein Fresian	Subclinical	7	pos	neg	neg	neg	neg	ND	ND	5	19.32	no amplification	no amplification	no amplification	no amplification	neg	neg	neg	neg	neg	neg	neg	neg	Ext. Robot IDVET	13/10/2023	24	0-50 d	3	0-50 d	27	0-100 d	MAG FAST768: 034	80 µl	neat	16/10/2023	Ext. Robot IDVET
2696-4	4	2023-09-19	2023	Automn	9	Dairy	1	0 -1 year	9	6-12 months	Female	11/12/2022	Holstein Fresian	Subclinical	7	pos	neg	neg	neg	neg	ND	ND	5	18.12	39.68	no amplification	no amplification	no amplification	neg	neg	neg	neg	neg	neg	neg	neg	Ext. Robot IDVET	13/10/2023	24	0-50 d	3	0-50 d	27	0-100 d	MAG FAST768: 034	80 µl	neat	16/10/2023	Ext. Robot IDVET
2699-4	4	2023-09-19	2023	Automn	9	Dairy	1	0 -1 year	8	6-12 months	Female	08/01/2023	Holstein Fresian	Subclinical	7	pos	pos	pos	neg	neg	16S-Mex	SD	5	19.15	26.33	25.8	no amplification	no amplification	nd	nd	neg	neg	nd	nd	neg	neg	Ext. Robot IDVET	13/10/2023	24	0-50 d	3	0-50 d	27	0-100 d	MAG FAST768: 034	80 µl	neat	16/10/2023	Ext. Robot IDVET
2700-4	4	2023-09-19	2023	Automn	9	Dairy	1	0 -1 year	8	6-12 months	Female	14/01/2023	Holstein Fresian	Subclinical	7	pos	pos	pos	neg	neg	16S-Mex	SD	5	19.61	34.4	32.86	no amplification	no amplification	nd	nd	neg	neg	nd	nd	neg	neg	Ext. Robot IDVET	13/10/2023	24	0-50 d	3	0-50 d	27	0-100 d	MAG FAST768: 034	80 µl	neat	16/10/2023	Ext. Robot IDVET
3617-4	4	2023-09-19	2023	Automn	9	Dairy	9	> 5 years	115	>24months	Female	28/03/2014	Holstein Fresian	Subclinical	7	pos	pos	neg	neg	neg	16S only	discordant - 16S only	5	18.89	34.24	no amplification	no amplification	no amplification	nd	neg	neg	neg	nd	neg	neg	neg	Ext. Robot IDVET	13/10/2023	24	0-50 d	3	0-50 d	27	0-100 d	MAG FAST768: 034	80 µl	neat	16/10/2023	Ext. Robot IDVET
3709-4	4	2023-09-19	2023	Automn	9	Dairy	2	2 years	21	18 months-24 months	Female	31/12/2021	Holstein Fresian	Subclinical	7	pos	pos	neg	pos	neg	16S-CMh	SD	5	17.54	33.7	no amplification	31.05	no amplification	nd	neg	nd	neg	nd	neg	nd	neg	Ext. Robot IDVET	13/10/2023	24	0-50 d	3	0-50 d	27	0-100 d	MAG FAST768: 034	80 µl	neat	16/10/2023	Ext. Robot IDVET
3714-4	4	2023-09-19	2023	Automn	9	Dairy	2	2 years	19	18 months-24 months	Female	17/02/2022	Holstein Fresian	Subclinical	7	pos	pos	pos	pos	neg	16S-Mex-CMh	DD	5	17.57	29.36	29.58	28.93	no amplification	nd	nd	nd	neg	nd	nd	nd	neg	Ext. Robot IDVET	13/10/2023	24	0-50 d	3	0-50 d	27	0-100 d	MAG FAST768: 034	80 µl	neat	16/10/2023	Ext. Robot IDVET
3725-4	4	2023-09-19	2023	Automn	9	Dairy	1	0 -1 year	17	12-18 months	Female	10/05/2022	Holstein Fresian	Subclinical	7	pos	pos	pos	pos	neg	16S-Mex-CMh	DD	5	16.28	24.31	23.77	29.74	no amplification	nd	nd	nd	neg	nd	nd	nd	neg	Ext. Robot IDVET	13/10/2023	24	0-50 d	3	0-50 d	27	0-100 d	MAG FAST768: 034	80 µl	neat	16/10/2023	Ext. Robot IDVET
3727-4	4	2023-09-19	2023	Automn	9	Dairy	1	0 -1 year	16	12-18 months	Female	06/06/2022	Holstein Fresian	Subclinical	7	pos	pos	pos	pos	neg	16S-Mex-CMh	DD	5	17.9	31.52	29.54	27.05	no amplification	nd	nd	nd	neg	nd	nd	nd	neg	Ext. Robot IDVET	13/10/2023	24	0-50 d	3	0-50 d	27	0-100 d	MAG FAST768: 034	80 µl	neat	16/10/2023	Ext. Robot IDVET
3728-4	4	2023-09-19	2023	Automn	9	Dairy	1	0 -1 year	15	12-18 months	Female	12/06/2022	Holstein Fresian	Subclinical	7	pos	pos	pos	pos	neg	16S-Mex-CMh	DD	5	18.79	29.03	26.88	27.93	no amplification	nd	nd	nd	neg	nd	nd	nd	neg	Ext. Robot IDVET	13/10/2023	24	0-50 d	3	0-50 d	27	0-100 d	MAG FAST768: 034	80 µl	neat	16/10/2023	Ext. Robot IDVET
3732-4	4	2023-09-19	2023	Automn	9	Dairy	1	0 -1 year	14	12-18 months	Female	24/07/2022	Holstein Fresian	Subclinical	7	pos	pos	pos	pos	neg	16S-Mex-CMh	DD	5	18.76	34.78	31.46	28.99	no amplification	nd	nd	nd	neg	nd	nd	nd	neg	Ext. Robot IDVET	13/10/2023	24	0-50 d	3	0-50 d	27	0-100 d	MAG FAST768: 034	80 µl	neat	16/10/2023	Ext. Robot IDVET
3942-4	4	2023-09-19	2023	Automn	9	Dairy	6	> 5 years	77	>24months	Female	09/05/2017	Holstein Fresian	Subclinical	7	pos	pos	pos	neg	neg	16S-Mex	SD	5	17.47	32.39	29.55	no amplification	no amplification	nd	nd	neg	neg	nd	nd	neg	neg	Ext. Robot IDVET	13/10/2023	24	0-50 d	3	0-50 d	27	0-100 d	MAG FAST768: 034	80 µl	neat	16/10/2023	Ext. Robot IDVET
3945-4	4	2023-09-19	2023	Automn	9	Dairy	6	> 5 years	74	>24months	Female	07/08/2017	Holstein Fresian	Subclinical	7	pos	neg	neg	neg	neg	ND	ND	5	18.03	43.79	no amplification	37.06	no amplification	neg	neg	neg	neg	neg	neg	neg	neg	Ext. Robot IDVET	13/10/2023	24	0-50 d	3	0-50 d	27	0-100 d	MAG FAST768: 034	80 µl	neat	16/10/2023	Ext. Robot IDVET
3946-4	4	2023-09-19	2023	Automn	9	Dairy	6	> 5 years	74	>24months	Female	07/08/2017	Holstein Fresian	Subclinical	7	pos	pos	neg	pos	neg	16S-CMh	SD	5	18.66	33.09	no amplification	29.24	no amplification	nd	neg	nd	neg	nd	neg	nd	neg	Ext. Robot IDVET	13/10/2023	24	0-50 d	3	0-50 d	27	0-100 d	MAG FAST768: 034	80 µl	neat	16/10/2023	Ext. Robot IDVET
3955-4	4	2023-09-19	2023	Automn	9	Dairy	6	> 5 years	69	>24months	Female	29/01/2018	Holstein Fresian	Subclinical	7	pos	pos	pos	neg	neg	16S-Mex	SD	5	17.53	32.73	33.56	no amplification	no amplification	nd	nd	neg	neg	nd	nd	neg	neg	Ext. Robot IDVET	13/10/2023	24	0-50 d	3	0-50 d	27	0-100 d	MAG FAST768: 034	80 µl	neat	16/10/2023	Ext. Robot IDVET
5860-4	4	2023-09-19	2023	Automn	9	Dairy	5	4 -5 years	60	>24months	Female	01/10/2018	Holstein Fresian	Subclinical	7	pos	pos	pos	neg	neg	16S-Mex	SD	5	18.49	27.56	29.73	no amplification	no amplification	nd	nd	neg	neg	nd	nd	neg	neg	Ext. Robot IDVET	13/10/2023	24	0-50 d	3	0-50 d	27	0-100 d	MAG FAST768: 034	80 µl	neat	16/10/2023	Ext. Robot IDVET
5862-4	4	2023-09-19	2023	Automn	9	Dairy	5	4 -5 years	60	>24months	Female	28/10/2018	Holstein Fresian	Subclinical	7	pos	pos	pos	neg	pos	16S-Mex-Mass	DD	5	18.34	28.67	30.3	no amplification	30.71	nd	nd	neg	nd	nd	nd	neg	nd	Ext. Robot IDVET	13/10/2023	24	0-50 d	3	0-50 d	27	0-100 d	MAG FAST768: 034	80 µl	neat	16/10/2023	Ext. Robot IDVET
5863-4	4	2023-09-19	2023	Automn	9	Dairy	5	4 -5 years	59	>24months	Female	11/11/2018	Holstein Fresian	Subclinical	7	pos	pos	pos	neg	neg	16S-Mex	SD	5	19.99	33.23	33.14	no amplification	no amplification	nd	nd	neg	neg	nd	nd	neg	neg	Ext. Robot IDVET	13/10/2023	24	0-50 d	3	0-50 d	27	0-100 d	MAG FAST768: 034	80 µl	neat	16/10/2023	Ext. Robot IDVET
5864-4	4	2023-09-19	2023	Automn	9	Dairy	5	4 -5 years	59	>24months	Female	27/11/2018	Holstein Fresian	Subclinical	7	pos	pos	pos	neg	pos	16S-Mex-Mass	DD	5	18.37	28.8	32.21	35.97	30.63	nd	nd	neg	nd	nd	nd	neg	nd	Ext. Robot IDVET	13/10/2023	24	0-50 d	3	0-50 d	27	0-100 d	MAG FAST768: 034	80 µl	neat	16/10/2023	Ext. Robot IDVET
5867-4	4	2023-09-19	2023	Automn	9	Dairy	5	4 -5 years	58	>24months	Female	28/12/2018	Holstein Fresian	Subclinical	7	pos	pos	pos	neg	neg	16S-Mex	SD	5	18.96	28.78	29.39	no amplification	no amplification	nd	nd	neg	neg	nd	nd	neg	neg	Ext. Robot IDVET	13/10/2023	24	0-50 d	3	0-50 d	27	0-100 d	MAG FAST768: 034	80 µl	neat	16/10/2023	Ext. Robot IDVET
5868-4	4	2023-09-19	2023	Automn	9	Dairy	5	4 -5 years	56	>24months	Female	29/01/2019	Holstein Fresian	Subclinical	7	pos	pos	neg	neg	neg	16S only	discordant - 16S only	5	18.27	37.48	no amplification	no amplification	no amplification	nd	neg	neg	neg	nd	neg	neg	neg	Ext. Robot IDVET	13/10/2023	24	0-50 d	3	0-50 d	27	0-100 d	MAG FAST768: 034	80 µl	neat	16/10/2023	Ext. Robot IDVET
5869-4	4	2023-09-19	2023	Automn	9	Dairy	5	4 -5 years	56	>24months	Female	08/02/2019	Holstein Fresian	Subclinical	7	pos	pos	pos	pos	neg	16S-Mex-CMh	DD	5	17.35	29.87	31.18	28.34	no amplification	nd	nd	nd	neg	nd	nd	nd	neg	Ext. Robot IDVET	13/10/2023	24	0-50 d	3	0-50 d	27	0-100 d	MAG FAST768: 034	80 µl	neat	16/10/2023	Ext. Robot IDVET
5870-4	4	2023-09-19	2023	Automn	9	Dairy	5	4 -5 years	56	>24months	Female	11/02/2019	Holstein Fresian	Subclinical	7	pos	pos	pos	neg	pos	16S-Mex-Mass	DD	5	17.73	31.24	34.28	no amplification	31.87	nd	nd	neg	nd	nd	nd	neg	nd	Ext. Robot IDVET	13/10/2023	24	0-50 d	3	0-50 d	27	0-100 d	MAG FAST768: 034	80 µl	neat	16/10/2023	Ext. Robot IDVET
5873-4	4	2023-09-19	2023	Automn	9	Dairy	5	4 -5 years	55	>24months	Female	18/03/2019	Holstein Fresian	Subclinical	7	pos	pos	pos	pos	pos	16S-Mex-CMh-Mass	TD	5	16.62	30.17	33.57	30.61	32.53	nd	nd	nd	nd	nd	nd	nd	nd	Ext. Robot IDVET	13/10/2023	24	0-50 d	3	0-50 d	27	0-100 d	MAG FAST768: 034	80 µl	neat	16/10/2023	Ext. Robot IDVET
6030-4	4	2023-09-19	2023	Automn	9	Dairy	4	4 -5 years	43	>24months	Female	10/03/2020	Holstein Fresian	Subclinical	7	pos	pos	pos	pos	pos	16S-Mex-CMh-Mass	TD	5	19.3	19.3	24.45	30.43	21.91	nd	nd	nd	nd	nd	nd	nd	nd	Ext. Robot IDVET	13/10/2023	24	0-50 d	3	0-50 d	27	0-100 d	MAG FAST768: 034	80 µl	neat	16/10/2023	Ext. Robot IDVET
6032-4	4	2023-09-19	2023	Automn	9	Dairy	3	3 years	42	>24months	Female	26/03/2020	Holstein Fresian	Subclinical	7	pos	pos	pos	pos	neg	16S-Mex-CMh	DD	5	17.52	29.04	29	28.3	no amplification	nd	nd	nd	neg	nd	nd	nd	neg	Ext. Robot IDVET	13/10/2023	24	0-50 d	3	0-50 d	27	0-100 d	MAG FAST768: 034	80 µl	neat	16/10/2023	Ext. Robot IDVET
6034-4	4	2023-09-19	2023	Automn	9	Dairy	3	3 years	40	>24months	Female	02/06/2020	Holstein Fresian	Subclinical	7	pos	pos	pos	pos	neg	16S-Mex-CMh	DD	5	16.77	25.4	26.15	28.26	no amplification	nd	nd	nd	neg	nd	nd	nd	neg	Ext. Robot IDVET	13/10/2023	24	0-50 d	3	0-50 d	27	0-100 d	MAG FAST768: 034	80 µl	neat	16/10/2023	Ext. Robot IDVET
6043-4	4	2023-09-19	2023	Automn	9	Dairy	3	3 years	38	>24months	Female	25/07/2020	Holstein Fresian	Subclinical	7	pos	pos	pos	neg	neg	16S-Mex	SD	5	17.64	30.85	32.48	no amplification	no amplification	nd	nd	neg	neg	nd	nd	neg	neg	Ext. Robot IDVET	13/10/2023	24	0-50 d	3	0-50 d	27	0-100 d	MAG FAST768: 034	80 µl	neat	16/10/2023	Ext. Robot IDVET
6044-4	4	2023-09-19	2023	Automn	9	Dairy	3	3 years	38	>24months	Female	25/07/2020	Holstein Fresian	Subclinical	7	pos	pos	pos	neg	neg	16S-Mex	SD	5	18.09	31.73	34.06	no amplification	no amplification	nd	nd	neg	neg	nd	nd	neg	neg	Ext. Robot IDVET	13/10/2023	24	0-50 d	3	0-50 d	27	0-100 d	MAG FAST768: 034	80 µl	neat	16/10/2023	Ext. Robot IDVET
6048-4	4	2023-09-19	2023	Automn	9	Dairy	3	3 years	38	>24months	Female	29/07/2020	Holstein Fresian	Subclinical	7	pos	pos	neg	pos	neg	16S-CMh	SD	5	18.69	32.8	37.29	24.85	no amplification	nd	neg	nd	neg	nd	neg	nd	neg	Ext. Robot IDVET	13/10/2023	24	0-50 d	3	0-50 d	27	0-100 d	MAG FAST768: 034	80 µl	neat	16/10/2023	Ext. Robot IDVET
6052-4	4	2023-09-19	2023	Automn	9	Dairy	3	3 years	37	>24months	Female	08/09/2020	Holstein Fresian	Subclinical	7	pos	pos	pos	pos	neg	16S-Mex-CMh	DD	5	17.17	26.98	31.05	26.94	no amplification	nd	nd	nd	neg	nd	nd	nd	neg	Ext. Robot IDVET	13/10/2023	24	0-50 d	3	0-50 d	27	0-100 d	MAG FAST768: 034	80 µl	neat	16/10/2023	Ext. Robot IDVET
9056-4	4	2023-09-19	2023	Automn	9	Dairy	6	> 5 years	67	>24months	Female	14/03/2018	Holstein Fresian	Subclinical	7	pos	pos	pos	neg	neg	16S-Mex	SD	5	16.76	30.58	32.26	no amplification	no amplification	nd	nd	neg	neg	nd	nd	neg	neg	Ext. Robot IDVET	13/10/2023	24	0-50 d	3	0-50 d	27	0-100 d	MAG FAST768: 034	80 µl	neat	16/10/2023	Ext. Robot IDVET
9059-4	4	2023-09-19	2023	Automn	9	Dairy	5	4 -5 years	67	>24months	Female	01/04/2018	Holstein Fresian	Subclinical	7	pos	pos	neg	neg	neg	16S only	discordant - 16S only	5	17.67	36.19	no amplification	no amplification	no amplification	nd	neg	neg	neg	nd	neg	neg	neg	Ext. Robot IDVET	13/10/2023	24	0-50 d	3	0-50 d	27	0-100 d	MAG FAST768: 034	80 µl	neat	16/10/2023	Ext. Robot IDVET
9063-4	4	2023-09-19	2023	Automn	9	Dairy	5	4 -5 years	63	>24months	Female	16/07/2018	Holstein Fresian	Subclinical	7	pos	pos	neg	neg	neg	16S only	discordant - 16S only	5	16.79	32.89	35.5	35.81	no amplification	nd	neg	neg	neg	nd	neg	neg	neg	Ext. Robot IDVET	13/10/2023	24	0-50 d	3	0-50 d	27	0-100 d	MAG FAST768: 034	80 µl	neat	16/10/2023	Ext. Robot IDVET
9065-4	4	2023-09-19	2023	Automn	9	Dairy	5	4 -5 years	61	>24months	Female	02/09/2018	Holstein Fresian	Subclinical	7	pos	pos	pos	neg	neg	16S-Mex	SD	5	20.48	31.06	29.34	no amplification	no amplification	nd	nd	neg	neg	nd	nd	neg	neg	Ext. Robot IDVET	13/10/2023	24	0-50 d	3	0-50 d	27	0-100 d	MAG FAST768: 034	80 µl	neat	16/10/2023	Ext. Robot IDVET
9067-4	4	2023-09-19	2023	Automn	9	Dairy	5	4 -5 years	61	>24months	Female	16/09/2018	Holstein Fresian	Subclinical	7	pos	pos	pos	neg	neg	16S-Mex	SD	5	16.85	31.83	33.04	no amplification	no amplification	nd	nd	neg	neg	nd	nd	neg	neg	Ext. Robot IDVET	13/10/2023	24	0-50 d	3	0-50 d	27	0-100 d	MAG FAST768: 034	80 µl	neat	16/10/2023	Ext. Robot IDVET
9554-4	4	2023-09-19	2023	Automn	9	Dairy	9	> 5 years	105	>24months	Female	30/01/2015	Holstein Fresian	Subclinical	7	pos	pos	pos	neg	pos	16S-Mex-Mass	DD	5	17.16	26.46	27.57	35.63	31.28	nd	nd	neg	nd	nd	nd	neg	nd	Ext. Robot IDVET	13/10/2023	24	0-50 d	3	0-50 d	27	0-100 d	MAG FAST768: 034	80 µl	neat	16/10/2023	Ext. Robot IDVET
9559-4	4	2023-09-19	2023	Automn	9	Dairy	9	> 5 years	104	>24months	Female	20/03/2015	Holstein Fresian	Subclinical	7	pos	neg	neg	neg	neg	ND	ND	5	23.06	no amplification	no amplification	no amplification	no amplification	neg	neg	neg	neg	neg	neg	neg	neg	Ext. Robot IDVET	13/10/2023	24	0-50 d	3	0-50 d	27	0-100 d	MAG FAST768: 034	80 µl	neat	16/10/2023	Ext. Robot IDVET
9580-4	4	2023-09-19	2023	Automn	9	Dairy	8	> 5 years	97	>24months	Female	20/09/2015	Holstein Fresian	Subclinical	7	pos	pos	neg	pos	neg	16S-CMh	SD	5	19.16	29.96	36.04	28.69	no amplification	nd	neg	nd	neg	nd	neg	nd	neg	Ext. Robot IDVET	13/10/2023	24	0-50 d	3	0-50 d	27	0-100 d	MAG FAST768: 034	80 µl	neat	16/10/2023	Ext. Robot IDVET
9593-4	4	2023-09-19	2023	Automn	9	Dairy	8	> 5 years	95	>24months	Female	24/11/2015	Holstein Fresian	Subclinical	7	pos	pos	pos	neg	neg	16S-Mex	SD	5	18.08	30.49	31.52	no amplification	no amplification	nd	nd	neg	neg	nd	nd	neg	neg	Ext. Robot IDVET	13/10/2023	24	0-50 d	3	0-50 d	27	0-100 d	MAG FAST768: 034	80 µl	neat	16/10/2023	Ext. Robot IDVET
2708-4	4	2023-09-19	2023	Automn	9	Dairy	0	0 -1 year	5	0-6 months	Female	17/04/2023	Holstein Fresian	Subclinical	7	pos	pos	pos	neg	neg	16S-Mex	SD	5	18.7	32.88	31.48	no amplification	no amplification	nd	nd	neg	neg	nd	nd	neg	neg	Ext. Robot IDVET	17/10/2023	28	0-50 d	1	0-50 d	29	0-100 d	MAG FAST768: 034	80 µl	neat	18/10/2023	Ext. Robot IDVET
2713-4	4	2023-09-19	2023	Automn	9	Dairy	0	0 -1 year	4	0-6 months	Female	19/05/2023	Holstein Fresian	Subclinical	7	pos	neg	neg	neg	neg	ND	ND	5	20.45	no amplification	no amplification	no amplification	no amplification	neg	neg	neg	neg	neg	neg	neg	neg	Ext. Robot IDVET	17/10/2023	28	0-50 d	1	0-50 d	29	0-100 d	MAG FAST768: 034	80 µl	neat	18/10/2023	Ext. Robot IDVET
2720-4	4	2023-09-19	2023	Automn	9	Dairy	0	0 -1 year	2	0-6 months	Female	30/07/2023	Holstein Fresian	Subclinical	7	pos	neg	neg	neg	neg	ND	ND	5	18.97	no amplification	no amplification	no amplification	no amplification	neg	neg	neg	neg	neg	neg	neg	neg	Ext. Robot IDVET	17/10/2023	28	0-50 d	1	0-50 d	29	0-100 d	MAG FAST768: 034	80 µl	neat	18/10/2023	Ext. Robot IDVET
2721-4	4	2023-09-19	2023	Automn	9	Dairy	0	0 -1 year	2	0-6 months	Female	07/07/2023	Holstein Fresian	Subclinical	7	pos	pos	neg	neg	neg	16S only	discordant - 16S only	5	20.54	36.78	no amplification	no amplification	no amplification	nd	neg	neg	neg	nd	neg	neg	neg	Ext. Robot IDVET	17/10/2023	28	0-50 d	1	0-50 d	29	0-100 d	MAG FAST768: 034	80 µl	neat	18/10/2023	Ext. Robot IDVET
1304-34	34	2024-02-06	2024	Winter	2	Beef	4	4 -5 years	53	>24months	Female	04/10/2019	Limousine	Subclinical	42	pos	pos	pos	pos	neg	16S-Mex-CMh	DD	5	18.68	32.78	32.48	28.83	no amplification	306	380	139	neg	2.48572	2.57978	2.14301	neg	Ext, Robot IDVET	09/04/2024	63	50-100 d	38	0-50 d	101	100-200 d	MAG FAST768: 034	80 µl	neat	17/05/2024	Ext, Robot IDVET
2792-34	34	2024-02-06	2024	Winter	2	Beef	3	3 years	41	>24months	Female	24/09/2020	Limousine	Subclinical	42	pos	pos	pos	pos	neg	16S-Mex-CMh	DD	5	19.4	31.61	33.39	27.67	no amplification	627	< LQ	343	neg	2.79727	< LQ	2.53529	neg	Ext, Robot IDVET	09/04/2024	63	50-100 d	38	0-50 d	101	100-200 d	MAG FAST768: 034	80 µl	neat	17/05/2024	Ext, Robot IDVET
2836-34	34	2024-02-06	2024	Winter	2	Beef	3	3 years	38	>24months	Female	09/12/2020	Limousine	Subclinical	42	pos	pos	pos	neg	neg	16S-Mex	SD	5	18.03	36.25	32.3	36.31	no amplification	36.2	418	neg	neg	1.55871	2.62118	neg	neg	Ext, Robot IDVET	09/04/2024	63	50-100 d	38	0-50 d	101	100-200 d	MAG FAST768: 034	80 µl	neat	17/05/2024	Ext, Robot IDVET
3169-34	34	2024-02-06	2024	Winter	2	Beef	2	2 years	28	>24months	Female	08/10/2021	Limousine	Subclinical	42	pos	pos	pos	pos	neg	16S-Mex-CMh	DD	5	15.6	28.16	27.76	35.11	no amplification	6200	4540	< LQ	neg	3.79239	3.65706	< LQ	neg	Ext, Robot IDVET	09/04/2024	63	50-100 d	38	0-50 d	101	100-200 d	MAG FAST768: 034	80 µl	neat	17/05/2024	Ext, Robot IDVET
5157-34	34	2024-02-06	2024	Winter	2	Beef	10	> 5 years	125	>24months	Female	01/11/2013	Limousine	Subclinical	42	pos	neg	pos	neg	neg	PCR specific only	discordant - PCR specific only	5	17.33	38.31	35.76	36.65	no amplification	10.2	< LQ	neg	neg	1.0086	< LQ	neg	neg	Ext, Robot IDVET	09/04/2024	63	50-100 d	38	0-50 d	101	100-200 d	MAG FAST768: 034	80 µl	neat	17/05/2024	Ext, Robot IDVET
1274-24	24	2024-02-08	2024	Winter	2	Beef	7	> 5 years	87	>24months	Female	04/12/2016	Charolaise	Subclinical	42	pos	pos	pos	neg	neg	16S-Mex	SD	5	19.76	33.46	32.66	no amplification	36.47	2500	213	neg	neg	3.39794	2.32838	neg	neg	Ext, Robot IDVET	03/05/2024	85	50-100 d	20	0-50 d	105	100-200 d	MAG FAST768: 034	80 µl	neat	23/05/2024	Ext, Robot IDVET
1563-24	24	2024-02-08	2024	Winter	2	Beef	7	> 5 years	85	>24months	Female	22/02/2017	Charolaise	Subclinical	42	pos	neg	pos	neg	neg	PCR specific only	discordant - PCR specific only	5	19.85	38.62	35.03	no amplification	no amplification	neg	< LQ	neg	neg	neg	< LQ	neg	neg	Ext. Robot IDVET	03/05/2024	85	50-100 d	28	0-50 d	113	100-200 d	MAG FAST768: 034	80 µl	neat	31/05/2024	Ext. Robot IDVET
1566-24	24	2024-02-08	2024	Winter	2	Beef	6	> 5 years	77	>24months	Female	29/09/2017	Charolaise	Subclinical	42	pos	pos	neg	pos	neg	16S-CMh	SD	5	20.28	35.57	no amplification	31.28	no amplification	< LQ	neg	59.9	neg	< LQ	neg	1.7774268223893113	neg	Ext. Robot IDVET	03/05/2024	85	50-100 d	28	0-50 d	113	100-200 d	MAG FAST768: 034	80 µl	neat	31/05/2024	Ext. Robot IDVET
188-24	24	2024-02-08	2024	Winter	2	Beef	3	3 years	36	>24months	Female	02/03/2021	Charolaise	Subclinical	42	pos	pos	neg	pos	neg	16S-CMh	SD	5	19.81	36.63	37.71	35.85	no amplification	< LQ	neg	< LQ	neg	< LQ	neg	< LQ	neg	Ext. Robot IDVET	03/05/2024	85	50-100 d	20	0-50 d	105	100-200 d	MAG FAST768: 034	80 µl	neat	23/05/2024	Ext. Robot IDVET
194-24	24	2024-02-08	2024	Winter	2	Beef	3	3 years	36	>24months	Female	26/02/2021	Charolaise	Subclinical	42	pos	pos	pos	pos	neg	16S-Mex-CMh	DD	5	18.85	33.38	32.58	33.94	no amplification	2700	223	< LQ	neg	3.43136	2.3483	< LQ	neg	Ext, Robot IDVET	03/05/2024	85	50-100 d	28	0-50 d	113	100-200 d	MAG FAST768: 034	80 µl	neat	31/05/2024	Ext, Robot IDVET
200-24	24	2024-02-08	2024	Winter	2	Beef	3	3 years	35	>24months	Male	02/04/2021	Charolaise	Subclinical	42	pos	pos	neg	pos	neg	16S-CMh	SD	5	19.24	34.09	no amplification	29.97	no amplification	1700	neg	168	neg	3.23045	neg	2.22531	neg	Ext, Robot IDVET	03/05/2024	85	50-100 d	20	0-50 d	105	100-200 d	MAG FAST768: 034	80 µl	neat	23/05/2024	Ext, Robot IDVET
215-24	24	2024-02-08	2024	Winter	2	Beef	3	3 years	33	>24months	Male	24/05/2021	Charolaise	Subclinical	42	pos	pos	pos	pos	neg	16S-Mex-CMh	DD	5	20.04	32.78	33.13	29.89	37.84	3900	< LQ	179	neg	3.59106	< LQ	2.25285	neg	Ext, Robot IDVET	03/05/2024	85	50-100 d	20	0-50 d	105	100-200 d	MAG FAST768: 034	80 µl	neat	23/05/2024	Ext, Robot IDVET
2230-24	24	2024-02-08	2024	Winter	2	Beef	9	> 5 years	112	>24months	Female	20/11/2014	Charolaise	Subclinical	42	pos	neg	neg	neg	neg	ND	ND	5	20.15	no amplification	no amplification	no amplification	no amplification	neg	neg	neg	neg	neg	neg	neg	neg	Ext. Robot IDVET	03/05/2024	85	50-100 d	20	0-50 d	105	100-200 d	MAG FAST768: 034	80 µl	neat	23/05/2024	Ext. Robot IDVET
2757-24	24	2024-02-08	2024	Winter	2	Beef	5	4 -5 years	64	>24months	Female	23/10/2018	Charolaise	Subclinical	42	pos	pos	pos	pos	neg	16S-Mex-CMh	DD	5	20.18	36.08	35.78	34.85	no amplification	< LQ	< LQ	< LQ	neg	< LQ	< LQ	< LQ	neg	Ext. Robot IDVET	03/05/2024	85	50-100 d	28	0-50 d	113	100-200 d	MAG FAST768: 034	80 µl	neat	31/05/2024	Ext. Robot IDVET
2909-24	24	2024-02-08	2024	Winter	2	Beef	8	> 5 years	96	>24months	Female	02/04/2016	Charolaise	Subclinical	42	pos	pos	neg	neg	neg	16S only	discordant - 16S only	5	19.95	36.96	no amplification	no amplification	no amplification	< LQ	neg	neg	neg	< LQ	neg	neg	neg	Ext. Robot IDVET	03/05/2024	85	50-100 d	28	0-50 d	113	100-200 d	MAG FAST768: 034	80 µl	neat	31/05/2024	Ext. Robot IDVET
2911-24	24	2024-02-08	2024	Winter	2	Beef	8	> 5 years	93	>24months	Female	18/06/2016	Charolaise	Subclinical	42	pos	pos	neg	pos	neg	16S-CMh	SD	5	19.33	36.41	37.54	32.09	no amplification	< LQ	neg	< LQ	neg	< LQ	neg	< LQ	neg	Ext. Robot IDVET	03/05/2024	85	50-100 d	28	0-50 d	113	100-200 d	MAG FAST768: 034	80 µl	neat	31/05/2024	Ext. Robot IDVET
8198-24	24	2024-02-08	2024	Winter	2	Beef	10	> 5 years	121	>24months	Female	04/03/2014	Charolaise	Subclinical	42	pos	pos	pos	neg	neg	16S-Mex	SD	5	19.15	31.24	31.14	no amplification	no amplification	10000	516	neg	neg	4	2.71265	neg	neg	Ext, Robot IDVET	03/05/2024	85	50-100 d	20	0-50 d	105	100-200 d	MAG FAST768: 034	80 µl	neat	23/05/2024	Ext, Robot IDVET
8485-24	24	2024-02-08	2024	Winter	2	Beef	4	4 -5 years	48	>24months	Female	28/02/2020	Charolaise	Subclinical	42	pos	pos	pos	neg	neg	16S-Mex	SD	5	19.52	32.85	31.31	no amplification	no amplification	3700	467	neg	neg	3.5682	2.66932	neg	neg	Ext, Robot IDVET	03/05/2024	85	50-100 d	28	0-50 d	113	100-200 d	MAG FAST768: 034	80 µl	neat	31/05/2024	Ext, Robot IDVET
2209-11	11	2024-01-24	2024	Winter	1	Beef	13	> 5 years	162	>24months	Female	30/09/2010	Charolaise	Subclinical	42	pos	pos	pos	pos	neg	16S-Mex-CMh	DD	5	18.81	30.25	30.54	31.1	no amplification	1000	183	19.2	neg	3	2.26245	1.2833	neg	Ext, Robot IDVET	03/04/2024	70	50-100 d	5	0-50 d	75	0-100 d	MAG FAST768: 034	80 µl	neat	08/04/2024	Ext, Robot IDVET
2620-11	11	2024-01-24	2024	Winter	1	Beef	6	> 5 years	78	>24months	Female	26/08/2017	Charolaise	Subclinical	42	pos	pos	pos	pos	neg	16S-Mex-CMh	DD	5	16.73	34.18	32.9	34.3	no amplification	130	28.6	1.77	neg	2.11394	1.45637	0.247973	neg	Ext, Robot IDVET	03/04/2024	70	50-100 d	9	0-50 d	79	0-100 d	MAG FAST768: 034	80 µl	neat	12/04/2024	Ext, Robot IDVET
3006-11	11	2024-01-24	2024	Winter	1	Beef	3	3 years	41	>24months	Female	31/08/2020	Charolaise	Subclinical	42	pos	pos	pos	pos	pos	16S-Mex-CMh-Mass	TD	5	17.66	28.2	27.71	28.06	34.17	2900	1690	184	< LQ	3.4624	3.22789	2.26482	< LQ	Ext, Robot IDVET	03/04/2024	70	50-100 d	5	0-50 d	75	0-100 d	MAG FAST768: 034	80 µl	neat	08/04/2024	Ext, Robot IDVET
3009-11	11	2024-01-24	2024	Winter	1	Beef	3	3 years	41	>24months	Female	09/09/2020	Charolaise	Subclinical	42	pos	pos	pos	pos	neg	16S-Mex-CMh	DD	5	18.09	30.86	30.7	31.95	no amplification	730	161	10.2	neg	2.86332	2.20683	1.0086	neg	Ext, Robot IDVET	03/04/2024	70	50-100 d	5	0-50 d	75	0-100 d	MAG FAST768: 034	80 µl	neat	08/04/2024	Ext, Robot IDVET
3016-11	11	2024-01-24	2024	Winter	1	Beef	3	3 years	41	>24months	Female	09/09/2020	Charolaise	Subclinical	42	pos	pos	pos	pos	neg	16S-Mex-CMh	DD	5	16.31	28.53	28.92	26.15	no amplification	2400	654	765	neg	3.38021	2.81558	2.88366	neg	Ext, Robot IDVET	03/04/2024	70	50-100 d	9	0-50 d	79	0-100 d	MAG FAST768: 034	80 µl	neat	12/04/2024	Ext, Robot IDVET
3026-11	11	2024-01-24	2024	Winter	1	Beef	3	3 years	41	>24months	Female	20/09/2020	Charolaise	Subclinical	42	pos	pos	pos	pos	pos	16S-Mex-CMh-Mass	TD	5	18.94	26.43	27.8	24.72	31.22	7200	1580	2220	79	3.85733	3.19866	3.34635	1.89763	Ext, Robot IDVET	03/04/2024	70	50-100 d	5	0-50 d	75	0-100 d	MAG FAST768: 034	80 µl	neat	08/04/2024	Ext, Robot IDVET
3083-11	11	2024-01-24	2024	Winter	1	Beef	6	> 5 years	78	>24months	Female	10/09/2017	Charolaise	Subclinical	42	pos	pos	neg	neg	neg	16S only	discordant - 16S only	5	16.54	37.82	no amplification	no amplification	no amplification	< LQ	neg	neg	neg	< LQ	neg	neg	neg	Ext. Robot IDVET	03/04/2024	70	50-100 d	9	0-50 d	79	0-100 d	MAG FAST768: 034	80 µl	neat	12/04/2024	Ext. Robot IDVET
3088-11	11	2024-01-24	2024	Winter	1	Beef	6	> 5 years	77	>24months	Female	13/09/2017	Charolaise	Subclinical	42	pos	pos	neg	pos	neg	16S-CMh	SD	5	16.76	35.49	no amplification	35.55	no amplification	< LQ	neg	< LQ	neg	< LQ	neg	< LQ	neg	Ext. Robot IDVET	03/04/2024	70	50-100 d	9	0-50 d	79	0-100 d	MAG FAST768: 034	80 µl	neat	12/04/2024	Ext. Robot IDVET
3092-11	11	2024-01-24	2024	Winter	1	Beef	6	> 5 years	77	>24months	Female	15/09/2017	Charolaise	Subclinical	42	pos	pos	neg	pos	neg	16S-CMh	SD	5	15.06	31.6	37.95	29.26	no amplification	500	neg	75.5	neg	2.69897	neg	1.87795	neg	Ext, Robot IDVET	03/04/2024	70	50-100 d	29	0-50 d	99	0-100 d	MAG FAST768: 034	80 µl	neat	02/05/2024	Ext, Robot IDVET
3098-11	11	2024-01-24	2024	Winter	1	Beef	6	> 5 years	77	>24months	Female	19/09/2017	Charolaise	Subclinical	42	pos	pos	neg	pos	neg	16S-CMh	SD	5	17.94	37.6	no amplification	35.68	no amplification	< LQ	neg	< LQ	neg	< LQ	neg	< LQ	neg	Ext. Robot IDVET	03/04/2024	70	50-100 d	5	0-50 d	75	0-100 d	MAG FAST768: 034	80 µl	neat	08/04/2024	Ext. Robot IDVET
3108-11	11	2024-01-24	2024	Winter	1	Beef	6	> 5 years	77	>24months	Female	01/10/2017	Charolaise	Subclinical	42	pos	pos	pos	neg	neg	16S-Mex	SD	5	18.2	31.69	31.46	no amplification	37.74	470	88.7	neg	neg	2.6721	1.94792	neg	neg	Ext, Robot IDVET	03/04/2024	70	50-100 d	5	0-50 d	75	0-100 d	MAG FAST768: 034	80 µl	neat	08/04/2024	Ext, Robot IDVET
3161-11	11	2024-01-24	2024	Winter	1	Beef	5	4 -5 years	66	>24months	Female	24/08/2018	Charolaise	Subclinical	42	pos	pos	neg	neg	pos	16S-Mass	SD	5	17.91	28.92	no amplification	no amplification	29.76	2000	neg	neg	259	3.30103	neg	neg	2.4133	Ext, Robot IDVET	03/04/2024	70	50-100 d	5	0-50 d	75	0-100 d	MAG FAST768: 034	80 µl	neat	08/04/2024	Ext, Robot IDVET
3163-11	11	2024-01-24	2024	Winter	1	Beef	5	4 -5 years	66	>24months	Female	24/08/2018	Charolaise	Subclinical	42	pos	pos	pos	neg	neg	16S-Mex	SD	5	21.22	29.74	28.65	no amplification	no amplification	1300	808	neg	neg	3.11394	2.90741	neg	neg	Ext, Robot IDVET	03/04/2024	70	50-100 d	5	0-50 d	75	0-100 d	MAG FAST768: 034	80 µl	neat	08/04/2024	Ext, Robot IDVET
3169-11	11	2024-01-24	2024	Winter	1	Beef	4	4 -5 years	54	>24months	Female	27/08/2019	Charolaise	Subclinical	42	pos	pos	pos	neg	neg	16S-Mex	SD	5	18.54	31.98	30.05	no amplification	no amplification	410	269	neg	neg	2.61278	2.42975	neg	neg	Ext, Robot IDVET	03/04/2024	70	50-100 d	5	0-50 d	75	0-100 d	MAG FAST768: 034	80 µl	neat	08/04/2024	Ext, Robot IDVET
3176-11	11	2024-01-24	2024	Winter	1	Beef	4	4 -5 years	54	>24months	Female	30/08/2019	Charolaise	Subclinical	42	pos	pos	pos	pos	neg	16S-Mex-CMh	DD	5	18.75	33.49	31.83	34.53	no amplification	190	66.3	< LQ	neg	2.27875	1.82151	< LQ	neg	Ext, Robot IDVET	03/04/2024	70	50-100 d	5	0-50 d	75	0-100 d	MAG FAST768: 034	80 µl	neat	08/04/2024	Ext, Robot IDVET
3178-11	11	2024-01-24	2024	Winter	1	Beef	4	4 -5 years	54	>24months	Female	02/09/2019	Charolaise	Subclinical	42	pos	pos	pos	pos	pos	16S-Mex-CMh-Mass	TD	5	20.02	28.6	28.68	28.56	33.79	2400	789	127	< LQ	3.38021	2.89708	2.1038	< LQ	Ext, Robot IDVET	03/04/2024	70	50-100 d	5	0-50 d	75	0-100 d	MAG FAST768: 034	80 µl	neat	08/04/2024	Ext, Robot IDVET
3183-11	11	2024-01-24	2024	Winter	1	Beef	4	4 -5 years	53	>24months	Female	05/09/2019	Charolaise	Subclinical	42	pos	neg	neg	neg	neg	ND	ND	5	19.27	38.06	no amplification	no amplification	no amplification	neg	neg	neg	neg	neg	neg	neg	neg	Ext. Robot IDVET	03/04/2024	70	50-100 d	5	0-50 d	75	0-100 d	MAG FAST768: 034	80 µl	neat	08/04/2024	Ext. Robot IDVET
3202-11	11	2024-01-24	2024	Winter	1	Beef	4	4 -5 years	52	>24months	Female	18/10/2019	Charolaise	Subclinical	42	pos	pos	pos	pos	neg	16S-Mex-CMh	DD	5	19.37	28.1	27.31	28.71	no amplification	3000	2320	114	neg	3.47712	3.36549	2.0569	neg	Ext, Robot IDVET	03/04/2024	70	50-100 d	5	0-50 d	75	0-100 d	MAG FAST768: 034	80 µl	neat	08/04/2024	Ext, Robot IDVET
3212-11	11	2024-01-24	2024	Winter	1	Beef	4	4 -5 years	52	>24months	Female	28/10/2019	Charolaise	Subclinical	42	pos	pos	pos	pos	neg	16S-Mex-CMh	DD	5	18.23	28.33	28.5	26.6	no amplification	2700	909	547	neg	3.43136	2.95856	2.73799	neg	Ext, Robot IDVET	03/04/2024	70	50-100 d	5	0-50 d	75	0-100 d	MAG FAST768: 034	80 µl	neat	08/04/2024	Ext, Robot IDVET
6198-11	11	2024-01-24	2024	Winter	1	Beef	13	> 5 years	157	>24months	Female	15/03/2011	Charolaise	Subclinical	42	pos	pos	neg	pos	neg	16S-CMh	SD	5	18.24	37.37	no amplification	35.84	no amplification	< LQ	neg	< LQ	neg	< LQ	neg	< LQ	neg	Ext. Robot IDVET	03/04/2024	70	50-100 d	9	0-50 d	79	0-100 d	MAG FAST768: 034	80 µl	neat	12/04/2024	Ext. Robot IDVET
6493-11	11	2024-01-24	2024	Winter	1	Beef	8	> 5 years	91	>24months	Female	23/07/2016	Charolaise	Subclinical	42	pos	pos	neg	neg	neg	16S only	discordant - 16S only	5	18.62	37.54	no amplification	37.01	no amplification	< LQ	neg	neg	neg	< LQ	neg	neg	neg	Ext. Robot IDVET	03/04/2024	70	50-100 d	5	0-50 d	75	0-100 d	MAG FAST768: 034	80 µl	neat	08/04/2024	Ext. Robot IDVET
7694-11	11	2024-01-24	2024	Winter	1	Beef	9	> 5 years	111	>24months	Female	01/12/2014	Charolaise	Subclinical	42	pos	pos	pos	neg	neg	16S-Mex	SD	5	18.4	32.66	32.98	no amplification	36.2	290	26.9	neg	neg	2.4624	1.42975	neg	neg	Ext, Robot IDVET	03/04/2024	70	50-100 d	5	0-50 d	75	0-100 d	MAG FAST768: 034	80 µl	neat	08/04/2024	Ext, Robot IDVET
2551-17	17	2024-01-29	2024	Winter	1	Beef	11	> 5 years	132	>24months	Female	02/04/2013	Limousine	Subclinical	42	pos	pos	pos	pos	neg	16S-Mex-CMh	DD	5	18.25	32.61	32.78	30.42	no amplification	120	36.5	43.4	neg	2.07918	1.56229	1.63749	neg	Ext, Robot IDVET	05/04/2024	67	50-100 d	27	0-50 d	94	0-100 d	MAG FAST768: 034	80 µl	neat	02/05/2024	Ext, Robot IDVET
285-17	17	2024-01-29	2024	Winter	1	Beef	5	4 -5 years	67	>24months	Female	09/08/2018	Limousine	Subclinical	42	pos	pos	pos	neg	pos	16S-Mex-Mass	DD	5	18.85	32.33	34.23	37.6	31.68	140	< LQ	neg	145	2.14613	< LQ	neg	2.16137	Ext, Robot IDVET	05/04/2024	67	50-100 d	27	0-50 d	94	0-100 d	MAG FAST768: 034	80 µl	neat	02/05/2024	Ext, Robot IDVET
316-17	17	2024-01-29	2024	Winter	1	Beef	5	4 -5 years	60	>24months	Female	14/02/2019	Limousine	Subclinical	42	pos	pos	pos	neg	neg	16S-Mex	SD	5	18.44	32.23	30.16	36.27	no amplification	150	316	neg	neg	2.17609	2.49969	neg	neg	Ext, Robot IDVET	05/04/2024	67	50-100 d	27	0-50 d	94	0-100 d	MAG FAST768: 034	80 µl	neat	02/05/2024	Ext, Robot IDVET
4229-17	17	2024-01-29	2024	Winter	1	Beef	12	> 5 years	142	>24months	Female	23/05/2012	Limousine	Subclinical	42	pos	pos	pos	pos	neg	16S-Mex-CMh	DD	5	18.67	31.1	29.65	35.83	no amplification	280	480	< LQ	neg	2.44716	2.68124	< LQ	neg	Ext, Robot IDVET	05/04/2024	67	50-100 d	27	0-50 d	94	0-100 d	MAG FAST768: 034	80 µl	neat	02/05/2024	Ext, Robot IDVET
4231-17	17	2024-01-29	2024	Winter	1	Beef	12	> 5 years	142	>24months	Female	08/06/2012	Limousine	Subclinical	42	pos	pos	neg	neg	neg	16S only	discordant - 16S only	5	17.87	37.17	no amplification	no amplification	no amplification	< LQ	neg	neg	neg	< LQ	neg	neg	neg	Ext. Robot IDVET	05/04/2024	67	50-100 d	27	0-50 d	94	0-100 d	MAG FAST768: 034	80 µl	neat	02/05/2024	Ext. Robot IDVET
4600-17	17	2024-01-29	2024	Winter	1	Beef	8	> 5 years	96	>24months	Female	13/03/2016	Limousine	Subclinical	42	pos	pos	pos	pos	neg	16S-Mex-CMh	DD	5	19.02	28.73	28.08	35.93	no amplification	1000	1750	< LQ	neg	3	3.24304	< LQ	neg	Ext, Robot IDVET	05/04/2024	67	50-100 d	27	0-50 d	94	0-100 d	MAG FAST768: 034	80 µl	neat	02/05/2024	Ext, Robot IDVET
6121-17	17	2024-01-29	2024	Winter	1	Beef	9	> 5 years	107	>24months	Female	26/04/2015	Limousine	Subclinical	42	pos	neg	neg	neg	neg	ND	ND	5	18.37	41.04	no amplification	no amplification	no amplification	neg	neg	neg	neg	neg	neg	neg	neg	Ext. Robot IDVET	05/04/2024	67	50-100 d	27	0-50 d	94	0-100 d	MAG FAST768: 034	80 µl	neat	02/05/2024	Ext. Robot IDVET
6964-17	17	2024-01-29	2024	Winter	1	Beef	2	2 years	26	>24months	Female	03/12/2021	Limousine	Subclinical	42	pos	pos	pos	pos	neg	16S-Mex-CMh	DD	5	17.53	27.34	28.64	25.2	no amplification	2200	1100	2390	neg	3.34242	3.04139	3.3784	neg	Ext, Robot IDVET	05/04/2024	67	50-100 d	27	0-50 d	94	0-100 d	MAG FAST768: 034	80 µl	neat	02/05/2024	Ext, Robot IDVET
6965-17	17	2024-01-29	2024	Winter	1	Beef	2	2 years	26	>24months	Male	08/12/2021	Limousine	Subclinical	42	pos	pos	pos	pos	neg	16S-Mex-CMh	DD	5	19.05	24.12	27.19	28.23	no amplification	26000	3640	233	neg	4.41497	3.5611	2.36736	neg	Ext, Robot IDVET	05/04/2024	67	50-100 d	31	0-50 d	98	0-100 d	MAG FAST768: 034	80 µl	neat	06/05/2024	Ext, Robot IDVET
6969-17	17	2024-01-29	2024	Winter	1	Beef	2	2 years	25	>24months	Female	05/01/2022	Limousine	Subclinical	42	pos	pos	pos	pos	neg	16S-Mex-CMh	DD	5	16.91	30.54	33.53	28.27	no amplification	380	< LQ	226	neg	2.57978	< LQ	2.35411	neg	Ext, Robot IDVET	05/04/2024	67	50-100 d	27	0-50 d	94	0-100 d	MAG FAST768: 034	80 µl	neat	02/05/2024	Ext, Robot IDVET
7217-17	17	2024-01-29	2024	Winter	1	Beef	10	> 5 years	122	>24months	Female	22/01/2014	Limousine	Subclinical	42	pos	pos	neg	pos	neg	16S-CMh	SD	5	17.12	35.25	36.33	31.92	no amplification	< LQ	neg	13.7	neg	< LQ	neg	1.1367205671564067	neg	Ext. Robot IDVET	05/04/2024	67	50-100 d	27	0-50 d	94	0-100 d	MAG FAST768: 034	80 µl	neat	02/05/2024	Ext. Robot IDVET
7292-17	17	2024-01-29	2024	Winter	1	Beef	9	> 5 years	108	>24months	Female	31/03/2015	Limousine	Subclinical	42	pos	neg	neg	neg	neg	ND	ND	5	18.62	no amplification	no amplification	no amplification	no amplification	neg	neg	neg	neg	neg	neg	neg	neg	Ext. Robot IDVET	05/04/2024	67	50-100 d	27	0-50 d	94	0-100 d	MAG FAST768: 034	80 µl	neat	02/05/2024	Ext. Robot IDVET
9202-17	17	2024-01-29	2024	Winter	1	Beef	4	4 -5 years	50	>24months	Female	19/12/2019	Limousine	Subclinical	42	pos	pos	pos	pos	neg	16S-Mex-CMh	DD	5	17.39	32.78	33.17	29.5	no amplification	110	< LQ	88	neg	2.04139	< LQ	1.94448	neg	Ext, Robot IDVET	05/04/2024	67	50-100 d	27	0-50 d	94	0-100 d	MAG FAST768: 034	80 µl	neat	02/05/2024	Ext, Robot IDVET
9204-17	17	2024-01-29	2024	Winter	1	Beef	4	4 -5 years	50	>24months	Female	05/01/2020	Limousine	Subclinical	42	pos	pos	neg	pos	neg	16S-CMh	SD	5	19.16	29.99	no amplification	27.29	36.16	510	neg	480	neg	2.70757	neg	2.68124	neg	Ext, Robot IDVET	05/04/2024	67	50-100 d	27	0-50 d	94	0-100 d	MAG FAST768: 034	80 µl	neat	02/05/2024	Ext, Robot IDVET
9270-17	17	2024-01-29	2024	Winter	1	Beef	3	3 years	38	>24months	Female	22/12/2020	Limousine	Subclinical	42	pos	pos	pos	neg	neg	16S-Mex	SD	5	19.08	32.84	32.05	no amplification	37.75	110	66.6	neg	neg	2.04139	1.82347	neg	neg	Ext, Robot IDVET	05/04/2024	67	50-100 d	27	0-50 d	94	0-100 d	MAG FAST768: 034	80 µl	neat	02/05/2024	Ext, Robot IDVET
9272-17	17	2024-01-29	2024	Winter	1	Beef	3	3 years	37	>24months	Female	24/01/2021	Limousine	Subclinical	42	pos	pos	pos	pos	pos	16S-Mex-CMh-Mass	TD	5	17.42	28.01	27.76	26.68	32.93	1500	2280	767	65.1	3.17609	3.35793	2.8848	1.81358	Ext, Robot IDVET	05/04/2024	67	50-100 d	27	0-50 d	94	0-100 d	MAG FAST768: 034	80 µl	neat	02/05/2024	Ext, Robot IDVET
9611-17	17	2024-01-29	2024	Winter	1	Beef	4	4 -5 years	48	>24months	Female	20/02/2020	Limousine	Subclinical	42	pos	pos	neg	pos	neg	16S-CMh	SD	5	18.39	33.56	no amplification	30.32	no amplification	72	neg	46.9	neg	1.85733	neg	1.67117	neg	Ext, Robot IDVET	05/04/2024	67	50-100 d	27	0-50 d	94	0-100 d	MAG FAST768: 034	80 µl	neat	02/05/2024	Ext, Robot IDVET
[truncated: 124 more columns]
